# Supplementary material for: Cyclometalated gold(iii) complexes: noticeable differences between (N,C) and (P,C) ligands in migratory insertion
Source: Chem Sci. 2018 Mar 26;9(16):3932–40. doi: 10.1039/c7sc04899h (PMC5941201; doi:10.1039/c7sc04899h)
Supplement: Supplementary file 3 [file SC-009-C7SC04899H-s003.cif]

# Electronic Supplementary Material (ESI) for Chemical Science.
# This journal is © The Royal Society of Chemistry 2018

####################################################################### 
# 
# This file contains crystal structure data downloaded from the 
# Cambridge Structural Database (CSD) hosted by the Cambridge 
# Crystallographic Data Centre (CCDC).
# 
# Full information about CCDC data access policies and citation 
# guidelines are available at http://www.ccdc.cam.ac.uk/access/V1 
# 
# Audit and citation data items may have been added by the CCDC. 
# Please retain this information to preserve the provenance of 
# this file and to allow appropriate attribution of the data. 
# 
#######################################################################

data_5A-H2O
_database_code_depnum_ccdc_archive 'CCDC 1574199'
_audit_update_record             
;
2017-09-13 deposited with the CCDC.
2018-03-22 downloaded from the CCDC.
;


#----------------------------------------------------------------------------#
#                   CHEMICAL INFORMATION                                     #
#----------------------------------------------------------------------------#

_chemical_name_systematic        
;
 ?
;
_chemical_formula_moiety         'C23 H23 Au N O, F6 Sb'
_chemical_formula_sum            'C23 H23 Au F6 N O Sb'
_chemical_formula_weight         762.15
_chemical_compound_source        'synthesis as described'

#----------------------------------------------------------------------------#
#                   UNIT CELL INFORMATION                                    #
#----------------------------------------------------------------------------#

_symmetry_cell_setting           orthorhombic
_symmetry_space_group_name_H-M   'P 21 21 21'
_symmetry_space_group_name_Hall  'P 2ac 2ab'
_symmetry_Int_Tables_number      19
loop_
_symmetry_equiv_pos_as_xyz
'x, y, z'
'-x+1/2, -y, z+1/2'
'-x, y+1/2, -z+1/2'
'x+1/2, -y+1/2, -z'

_cell_length_a                   6.6287(3)
_cell_length_b                   16.4246(8)
_cell_length_c                   21.5858(11)
_cell_angle_alpha                90
_cell_angle_beta                 90
_cell_angle_gamma                90
_cell_volume                     2350.1(2)
_cell_formula_units_Z            4
_cell_measurement_temperature    193(2)
_cell_measurement_reflns_used    9977
_cell_measurement_theta_min      3.45
_cell_measurement_theta_max      27.36

#----------------------------------------------------------------------------#
#                   CRYSTAL INFORMATION                                      #
#----------------------------------------------------------------------------#

_exptl_crystal_description       needle
_exptl_crystal_colour            colourless
_exptl_crystal_size_max          0.18
_exptl_crystal_size_mid          0.04
_exptl_crystal_size_min          0.02
_exptl_crystal_density_diffrn    2.154
_exptl_crystal_F_000             1440
_exptl_crystal_density_method    'not measured'
_exptl_special_details           
;
 ?
;

#----------------------------------------------------------------------------#
#                   ABSORPTION CORRECTION                                    #
#----------------------------------------------------------------------------#

_exptl_absorpt_coefficient_mu    7.448
_exptl_absorpt_correction_type   multi-scan
_exptl_absorpt_process_details   'SADABS (Bruker-AXS)'
_exptl_absorpt_correction_T_min  0.5426
_exptl_absorpt_correction_T_max  0.7461

#----------------------------------------------------------------------------#
#                   DATA COLLECTION                                          #
#----------------------------------------------------------------------------#

_diffrn_ambient_temperature      193(2)
_diffrn_radiation_wavelength     0.71073
_diffrn_radiation_type           MoK\a
_diffrn_radiation_source         'microfocus sealed tube'
_diffrn_radiation_monochromator  'multilayer optics'
_diffrn_measurement_device_type  'Bruker Kappa APEX II Quazar'
_diffrn_measurement_method       'phi and omega scans'
_diffrn_standards_number         0
_diffrn_standards_interval_count 0
_diffrn_standards_interval_time  0
_diffrn_standards_decay_%        0
_diffrn_reflns_av_R_equivalents  0.0414
_diffrn_reflns_av_unetI/netI     0.0424
_diffrn_reflns_number            22815
_diffrn_reflns_limit_h_min       -9
_diffrn_reflns_limit_h_max       9
_diffrn_reflns_limit_k_min       -20
_diffrn_reflns_limit_k_max       22
_diffrn_reflns_limit_l_min       -29
_diffrn_reflns_limit_l_max       29
_diffrn_reflns_theta_min         3.607
_diffrn_reflns_theta_max         29.572
_diffrn_reflns_theta_full        25.242
_diffrn_measured_fraction_theta_full 0.994
_diffrn_measured_fraction_theta_max 0.996
_diffrn_reflns_Laue_measured_fraction_full 0.994
_diffrn_reflns_Laue_measured_fraction_max 0.996
_diffrn_reflns_point_group_measured_fraction_full 0.996
_diffrn_reflns_point_group_measured_fraction_max 0.998
_reflns_Friedel_fraction_full    0.999
_reflns_Friedel_fraction_max     1
_reflns_Friedel_coverage         0.766
_reflns_number_total             6582
_reflns_number_gt                6022
_reflns_threshold_expression     'I > 2\s(I)'

#----------------------------------------------------------------------------#
#                   COMPUTER PROGRAMS USED                                   #
#----------------------------------------------------------------------------#

_computing_data_collection       APEX2
_computing_cell_refinement       'APEX2 and SAINT'
_computing_data_reduction        SAINT
_computing_structure_solution    'SHELXS-97 (Sheldrick, 2008)'
_computing_structure_refinement  'SHELXL-2014/7 (Sheldrick, 2008)'
_computing_molecular_graphics    'Ortep-3 for Windows (Farrugia, 1997)'
_computing_publication_material  'WinGX publication routines (Farrugia, 1999)'


#----------------------------------------------------------------------------#
#                   STRUCTURE SOLUTION                                       #
#----------------------------------------------------------------------------#

_atom_sites_solution_hydrogens   mixed

#----------------------------------------------------------------------------#
#                   REFINEMENT INFORMATION                                   #
#----------------------------------------------------------------------------#

_refine_special_details          
;
 Refined as a 2-component inversion twin.
;
_refine_ls_structure_factor_coef Fsqd
_refine_ls_matrix_type           full
_refine_ls_weighting_scheme      calc
_refine_ls_weighting_details     
'w=1/[\s^2^(Fo^2^)+(0.0153P)^2^] where P=(Fo^2^+2Fc^2^)/3'
_refine_ls_hydrogen_treatment    mixed
_refine_ls_extinction_method     none
_refine_ls_number_reflns         6582
_refine_ls_number_parameters     363
_refine_ls_number_restraints     65
_refine_ls_R_factor_all          0.0315
_refine_ls_R_factor_gt           0.0262
_refine_ls_wR_factor_ref         0.0466
_refine_ls_wR_factor_gt          0.0451
_refine_ls_goodness_of_fit_ref   0.999
_refine_ls_restrained_S_all      1.007
_refine_ls_shift/su_max          0.002
_refine_ls_shift/su_mean         0
_refine_ls_abs_structure_details 
;
 Refined as an inversion twin.
;
_refine_ls_abs_structure_Flack   0.018(6)
_refine_diff_density_max         0.681
_refine_diff_density_min         -0.598
_refine_diff_density_rms         0.108

#----------------------------------------------------------------------------#
#                   CONSTRAINTS AND RESTRAINTS                               #
#----------------------------------------------------------------------------#


#----------------------------------------------------------------------------#
#                   ATOMIC TYPES, COORDINATES AND THERMAL PARAMETERS         #
#----------------------------------------------------------------------------#

loop_
_atom_type_symbol
_atom_type_description
_atom_type_scat_dispersion_real
_atom_type_scat_dispersion_imag
_atom_type_scat_source
C C 0.0033 0.0016 'International Tables Vol C Tables 4.2.6.8 and 6.1.1.4'
H H 0 0 'International Tables Vol C Tables 4.2.6.8 and 6.1.1.4'
N N 0.0061 0.0033 'International Tables Vol C Tables 4.2.6.8 and 6.1.1.4'
F F 0.0171 0.0103 'International Tables Vol C Tables 4.2.6.8 and 6.1.1.4'
Sb Sb -0.5866 1.5461 'International Tables Vol C Tables 4.2.6.8 and 6.1.1.4'
Au Au -2.0133 8.8022 'International Tables Vol C Tables 4.2.6.8 and 6.1.1.4'
O O 0.0106 0.006 'International Tables Vol C Tables 4.2.6.8 and 6.1.1.4'

loop_
_atom_site_label
_atom_site_type_symbol
_atom_site_fract_x
_atom_site_fract_y
_atom_site_fract_z
_atom_site_U_iso_or_equiv
_atom_site_adp_type
_atom_site_occupancy
_atom_site_site_symmetry_order
_atom_site_calc_flag
_atom_site_refinement_flags_posn
_atom_site_refinement_flags_adp
_atom_site_refinement_flags_occupancy
_atom_site_disorder_assembly
_atom_site_disorder_group
C1 C 0.4814(8) 0.3909(3) 0.4824(2) 0.0272(11) Uani 1 1 d . . . . .
H1 H 0.4818 0.4447 0.4987 0.033 Uiso 1 1 calc R U . . .
C2 C 0.4830(9) 0.3797(4) 0.4181(2) 0.0333(13) Uani 1 1 d . . . . .
H2 H 0.4853 0.4254 0.3912 0.04 Uiso 1 1 calc R U . . .
C3 C 0.4814(8) 0.3029(3) 0.3944(2) 0.0312(12) Uani 1 1 d . . . . .
H3 H 0.4822 0.2949 0.3508 0.037 Uiso 1 1 calc R U . . .
C4 C 0.4784(8) 0.2355(3) 0.4342(2) 0.0281(11) Uani 1 1 d . . . . .
C5 C 0.4793(8) 0.2512(3) 0.4977(2) 0.0213(10) Uani 1 1 d . . . . .
C6 C 0.4765(8) 0.1524(3) 0.4152(2) 0.0314(13) Uani 1 1 d . . . . .
H6 H 0.4745 0.1399 0.3722 0.038 Uiso 1 1 calc R U . . .
C7 C 0.4774(9) 0.0909(3) 0.4567(3) 0.0332(13) Uani 1 1 d . . . . .
H7 H 0.4779 0.0363 0.4422 0.04 Uiso 1 1 calc R U . . .
C8 C 0.4776(9) 0.1061(3) 0.5215(2) 0.0286(12) Uani 1 1 d . . . . .
C9 C 0.4789(10) 0.0434(3) 0.5673(3) 0.0383(14) Uani 1 1 d . . . . .
H9 H 0.4762 -0.0121 0.555 0.046 Uiso 1 1 calc R U . . .
C10 C 0.4839(10) 0.0629(3) 0.6283(3) 0.0402(14) Uani 1 1 d . . . . .
H10 H 0.4887 0.0204 0.6581 0.048 Uiso 1 1 calc R U . . .
C11 C 0.4822(10) 0.1437(3) 0.6488(2) 0.0318(12) Uani 1 1 d . . . . .
H11 H 0.4841 0.1553 0.6919 0.038 Uiso 1 1 calc R U . . .
C12 C 0.4779(8) 0.2059(3) 0.6069(2) 0.0248(11) Uani 1 1 d . . . . .
C13 C 0.4791(7) 0.1870(3) 0.5428(2) 0.0214(10) Uani 1 1 d . . . . .
C14 C 0.4631(9) 0.3191(4) 0.7153(2) 0.0346(13) Uani 1 1 d . . . . .
H14A H 0.3719 0.3617 0.7317 0.041 Uiso 1 1 calc R U . . .
H14B H 0.4083 0.2654 0.7277 0.041 Uiso 1 1 calc R U . . .
C15 C 0.6711(9) 0.3299(4) 0.7431(2) 0.0335(13) Uani 1 1 d . . . . .
H15A H 0.7294 0.3818 0.7281 0.04 Uiso 1 1 calc R U . . .
H15B H 0.7594 0.2851 0.7287 0.04 Uiso 1 1 calc R U . . .
C16 C 0.6676(9) 0.3305(4) 0.8140(2) 0.0344(13) Uani 1 1 d . . . . .
H16A H 0.5704 0.3721 0.8285 0.041 Uiso 1 1 calc R U . . .
H16B H 0.6211 0.2768 0.8291 0.041 Uiso 1 1 calc R U . . .
C17 C 0.8720(11) 0.3485(5) 0.8405(3) 0.0464(18) Uani 1 1 d . . . . .
H17A H 0.918 0.4012 0.8233 0.056 Uiso 1 1 calc R U . . .
H17B H 0.9665 0.3062 0.8255 0.056 Uiso 1 1 calc R U . . .
C18 C 0.8911(11) 0.3527(4) 0.9104(3) 0.0404(17) Uani 1 1 d . . . . .
C19 C 0.7394(12) 0.3294(5) 0.9494(3) 0.0508(18) Uani 1 1 d . . . . .
H19 H 0.6154 0.3104 0.9328 0.061 Uiso 1 1 calc R U . . .
C20 C 0.7653(15) 0.3332(5) 1.0142(3) 0.063(2) Uani 1 1 d . . . . .
H20 H 0.6589 0.3171 1.041 0.075 Uiso 1 1 calc R U . . .
C21 C 0.9457(16) 0.3604(4) 1.0385(3) 0.065(3) Uani 1 1 d . . . . .
H21 H 0.9651 0.3625 1.0821 0.078 Uiso 1 1 calc R U . . .
C22 C 1.0936(14) 0.3838(5) 0.9998(4) 0.063(2) Uani 1 1 d . . . . .
H22 H 1.2171 0.403 1.0166 0.075 Uiso 1 1 calc R U . . .
C23 C 1.0706(12) 0.3806(4) 0.9361(3) 0.051(2) Uani 1 1 d . . . . .
H23 H 1.1778 0.3975 0.9099 0.061 Uiso 1 1 calc R U . . .
N1 N 0.4793(6) 0.3279(3) 0.52108(16) 0.0220(8) Uani 1 1 d . . . . .
Sb1 Sb 0.99192(7) 0.58245(2) 0.70415(2) 0.03516(10) Uani 1 1 d D . . . .
F1 F 0.7991(14) 0.5242(6) 0.6568(5) 0.071(3) Uani 0.648(17) 1 d D U P A 1
F2 F 0.860(2) 0.5470(8) 0.7745(5) 0.089(4) Uani 0.648(17) 1 d D U P A 1
F3 F 1.179(2) 0.6370(9) 0.7487(6) 0.112(5) Uani 0.648(17) 1 d D U P A 1
F4 F 1.1114(19) 0.6131(10) 0.6312(5) 0.086(4) Uani 0.648(17) 1 d D U P A 1
F5 F 1.148(2) 0.4888(8) 0.7031(8) 0.072(5) Uani 0.648(17) 1 d D U P A 1
F6 F 0.8150(18) 0.6723(6) 0.6996(6) 0.087(3) Uani 0.648(17) 1 d D U P A 1
F1' F 0.747(2) 0.5391(11) 0.6910(13) 0.083(5) Uani 0.352(17) 1 d D U P A 2
F2' F 0.987(5) 0.5443(12) 0.7853(6) 0.095(7) Uani 0.352(17) 1 d D U P A 2
F3' F 1.260(3) 0.6186(14) 0.7179(12) 0.094(7) Uani 0.352(17) 1 d D U P A 2
F4' F 1.022(4) 0.6147(18) 0.6251(7) 0.088(7) Uani 0.352(17) 1 d D U P A 2
F5' F 1.111(5) 0.4819(13) 0.6841(15) 0.068(7) Uani 0.352(17) 1 d D U P A 2
F6' F 0.892(3) 0.6800(9) 0.7321(11) 0.078(6) Uani 0.352(17) 1 d D U P A 2
Au1 Au 0.47191(3) 0.32641(2) 0.62025(2) 0.02325(5) Uani 1 1 d . . . . .
O1 O 0.4594(7) 0.4571(2) 0.6232(2) 0.0380(9) Uani 1 1 d D . . . .
H1A H 0.362(9) 0.472(5) 0.646(3) 0.07(3) Uiso 1 1 d D . . . .
H1B H 0.566(7) 0.482(4) 0.631(3) 0.05(2) Uiso 1 1 d D . . . .

loop_
_atom_site_aniso_label
_atom_site_aniso_U_11
_atom_site_aniso_U_22
_atom_site_aniso_U_33
_atom_site_aniso_U_23
_atom_site_aniso_U_13
_atom_site_aniso_U_12
C1 0.019(3) 0.030(3) 0.033(3) 0.007(2) -0.001(2) 0.002(2)
C2 0.018(3) 0.047(4) 0.035(3) 0.013(3) -0.002(2) -0.001(3)
C3 0.022(3) 0.049(3) 0.022(2) 0.001(2) 0.000(2) 0.000(2)
C4 0.013(2) 0.048(3) 0.024(2) -0.003(2) -0.004(2) 0.001(3)
C5 0.012(2) 0.028(3) 0.024(2) -0.001(2) 0.000(2) 0.001(2)
C6 0.019(2) 0.046(4) 0.029(3) -0.020(2) -0.003(2) -0.003(3)
C7 0.023(3) 0.031(3) 0.045(3) -0.017(3) 0.000(3) 0.004(3)
C8 0.018(2) 0.029(3) 0.040(3) -0.007(2) 0.000(2) 0.000(2)
C9 0.030(3) 0.032(3) 0.053(4) 0.000(3) 0.001(3) 0.002(3)
C10 0.038(3) 0.030(3) 0.053(4) 0.013(3) 0.004(3) 0.000(3)
C11 0.027(3) 0.040(3) 0.028(3) 0.007(2) 0.003(3) -0.002(3)
C12 0.015(2) 0.032(3) 0.028(3) 0.000(2) -0.001(2) -0.001(2)
C13 0.012(2) 0.026(3) 0.026(2) -0.003(2) -0.0026(19) -0.001(2)
C14 0.040(3) 0.041(3) 0.023(2) -0.005(2) 0.005(2) 0.002(4)
C15 0.035(3) 0.042(4) 0.024(3) -0.003(3) -0.005(2) -0.001(3)
C16 0.044(3) 0.030(3) 0.029(3) -0.002(3) 0.001(2) 0.005(3)
C17 0.054(4) 0.053(5) 0.031(3) 0.004(3) -0.004(3) -0.009(3)
C18 0.061(5) 0.026(4) 0.034(3) 0.000(3) -0.012(3) 0.009(3)
C19 0.076(5) 0.047(4) 0.030(3) 0.005(4) -0.004(3) 0.002(4)
C20 0.109(7) 0.046(5) 0.034(4) 0.002(4) 0.009(4) 0.010(5)
C21 0.112(8) 0.041(4) 0.041(4) -0.011(3) -0.020(5) 0.008(5)
C22 0.091(7) 0.047(5) 0.049(5) -0.006(4) -0.034(5) -0.004(4)
C23 0.066(5) 0.040(4) 0.046(4) 0.001(3) -0.020(4) -0.004(4)
N1 0.0148(18) 0.029(2) 0.0224(19) -0.0001(18) -0.0021(16) 0.001(3)
Sb1 0.0396(2) 0.0350(2) 0.03088(18) -0.01185(16) 0.00638(19) -0.00323(19)
F1 0.049(5) 0.082(6) 0.082(7) -0.040(5) -0.007(4) -0.020(4)
F2 0.103(9) 0.100(7) 0.062(6) 0.012(5) 0.051(6) 0.017(7)
F3 0.123(11) 0.121(10) 0.094(9) -0.043(7) -0.047(7) -0.046(8)
F4 0.068(8) 0.129(8) 0.061(7) 0.030(6) 0.033(6) -0.012(7)
F5 0.063(7) 0.074(8) 0.081(10) 0.004(6) 0.015(7) 0.037(6)
F6 0.100(8) 0.054(6) 0.108(9) -0.012(6) 0.002(6) 0.032(6)
F1' 0.036(7) 0.085(11) 0.129(14) -0.033(11) 0.011(9) -0.020(7)
F2' 0.18(2) 0.073(10) 0.031(7) -0.007(6) 0.036(12) -0.011(16)
F3' 0.088(13) 0.095(14) 0.100(16) -0.016(12) -0.031(11) -0.049(11)
F4' 0.105(18) 0.120(12) 0.038(8) 0.016(8) -0.027(10) -0.003(14)
F5' 0.062(12) 0.054(10) 0.087(18) -0.026(9) 0.008(11) 0.013(8)
F6' 0.086(13) 0.036(8) 0.111(15) -0.034(9) 0.030(10) 0.007(8)
Au1 0.01943(8) 0.02958(10) 0.02076(8) -0.00296(9) 0.00093(8) -0.00062(9)
O1 0.041(2) 0.029(2) 0.044(2) -0.009(2) 0.003(3) 0.001(2)


#----------------------------------------------------------------------------#
#                   MOLECULAR GEOMETRY                                       #
#----------------------------------------------------------------------------#

_geom_special_details            
;
 All esds (except the esd in the dihedral angle between two l.s. planes)
 are estimated using the full covariance matrix.  The cell esds are taken
 into account individually in the estimation of esds in distances, angles
 and torsion angles; correlations between esds in cell parameters are only
 used when they are defined by crystal symmetry.  An approximate (isotropic)
 treatment of cell esds is used for estimating esds involving l.s. planes.
;
loop_
_geom_bond_atom_site_label_1
_geom_bond_atom_site_label_2
_geom_bond_distance
_geom_bond_site_symmetry_2
_geom_bond_publ_flag
C1 N1 1.330(6) . ?
C1 C2 1.399(7) . ?
C1 H1 0.95 . ?
C2 C3 1.362(7) . ?
C2 H2 0.95 . ?
C3 C4 1.401(7) . ?
C3 H3 0.95 . ?
C4 C5 1.394(6) . ?
C4 C6 1.427(7) . ?
C5 N1 1.358(6) . ?
C5 C13 1.435(6) . ?
C6 C7 1.349(7) . ?
C6 H6 0.95 . ?
C7 C8 1.422(7) . ?
C7 H7 0.95 . ?
C8 C13 1.406(6) . ?
C8 C9 1.427(7) . ?
C9 C10 1.357(8) . ?
C9 H9 0.95 . ?
C10 C11 1.398(7) . ?
C10 H10 0.95 . ?
C11 C12 1.364(7) . ?
C11 H11 0.95 . ?
C12 C13 1.417(6) . ?
C12 Au1 2.001(5) . ?
C14 C15 1.514(8) . ?
C14 Au1 2.057(5) . ?
C14 H14A 0.99 . ?
C14 H14B 0.99 . ?
C15 C16 1.530(7) . ?
C15 H15A 0.99 . ?
C15 H15B 0.99 . ?
C16 C17 1.501(9) . ?
C16 H16A 0.99 . ?
C16 H16B 0.99 . ?
C17 C18 1.515(8) . ?
C17 H17A 0.99 . ?
C17 H17B 0.99 . ?
C18 C19 1.367(10) . ?
C18 C23 1.391(10) . ?
C19 C20 1.410(9) . ?
C19 H19 0.95 . ?
C20 C21 1.380(12) . ?
C20 H20 0.95 . ?
C21 C22 1.344(12) . ?
C21 H21 0.95 . ?
C22 C23 1.385(9) . ?
C22 H22 0.95 . ?
C23 H23 0.95 . ?
N1 Au1 2.141(4) . ?
Sb1 F4' 1.797(14) . ?
Sb1 F1' 1.797(12) . ?
Sb1 F3 1.809(9) . ?
Sb1 F4 1.833(8) . ?
Sb1 F6' 1.836(12) . ?
Sb1 F2 1.845(8) . ?
Sb1 F5 1.853(9) . ?
Sb1 F2' 1.861(13) . ?
Sb1 F5' 1.880(15) . ?
Sb1 F6 1.888(8) . ?
Sb1 F1 1.895(7) . ?
Sb1 F3' 1.896(14) . ?
Au1 O1 2.150(4) . ?
O1 H1A 0.84(3) . ?
O1 H1B 0.84(3) . ?

loop_
_geom_angle_atom_site_label_1
_geom_angle_atom_site_label_2
_geom_angle_atom_site_label_3
_geom_angle
_geom_angle_site_symmetry_1
_geom_angle_site_symmetry_3
_geom_angle_publ_flag
N1 C1 C2 121.3(5) . . ?
N1 C1 H1 119.3 . . ?
C2 C1 H1 119.3 . . ?
C3 C2 C1 119.7(5) . . ?
C3 C2 H2 120.2 . . ?
C1 C2 H2 120.2 . . ?
C2 C3 C4 120.1(5) . . ?
C2 C3 H3 120 . . ?
C4 C3 H3 120 . . ?
C5 C4 C3 117.2(5) . . ?
C5 C4 C6 117.4(5) . . ?
C3 C4 C6 125.4(4) . . ?
N1 C5 C4 122.5(4) . . ?
N1 C5 C13 115.4(4) . . ?
C4 C5 C13 122.1(4) . . ?
C7 C6 C4 121.6(5) . . ?
C7 C6 H6 119.2 . . ?
C4 C6 H6 119.2 . . ?
C6 C7 C8 121.5(5) . . ?
C6 C7 H7 119.3 . . ?
C8 C7 H7 119.3 . . ?
C13 C8 C7 119.2(5) . . ?
C13 C8 C9 117.2(5) . . ?
C7 C8 C9 123.7(5) . . ?
C10 C9 C8 120.1(5) . . ?
C10 C9 H9 120 . . ?
C8 C9 H9 120 . . ?
C9 C10 C11 122.1(5) . . ?
C9 C10 H10 119 . . ?
C11 C10 H10 119 . . ?
C12 C11 C10 120.1(5) . . ?
C12 C11 H11 120 . . ?
C10 C11 H11 120 . . ?
C11 C12 C13 118.9(5) . . ?
C11 C12 Au1 130.2(4) . . ?
C13 C12 Au1 110.9(3) . . ?
C8 C13 C12 121.7(4) . . ?
C8 C13 C5 118.2(4) . . ?
C12 C13 C5 120.2(4) . . ?
C15 C14 Au1 111.2(4) . . ?
C15 C14 H14A 109.4 . . ?
Au1 C14 H14A 109.4 . . ?
C15 C14 H14B 109.4 . . ?
Au1 C14 H14B 109.4 . . ?
H14A C14 H14B 108 . . ?
C14 C15 C16 112.5(5) . . ?
C14 C15 H15A 109.1 . . ?
C16 C15 H15A 109.1 . . ?
C14 C15 H15B 109.1 . . ?
C16 C15 H15B 109.1 . . ?
H15A C15 H15B 107.8 . . ?
C17 C16 C15 111.7(5) . . ?
C17 C16 H16A 109.3 . . ?
C15 C16 H16A 109.3 . . ?
C17 C16 H16B 109.3 . . ?
C15 C16 H16B 109.3 . . ?
H16A C16 H16B 107.9 . . ?
C16 C17 C18 117.7(6) . . ?
C16 C17 H17A 107.9 . . ?
C18 C17 H17A 107.9 . . ?
C16 C17 H17B 107.9 . . ?
C18 C17 H17B 107.9 . . ?
H17A C17 H17B 107.2 . . ?
C19 C18 C23 118.4(6) . . ?
C19 C18 C17 122.6(7) . . ?
C23 C18 C17 118.9(7) . . ?
C18 C19 C20 120.6(8) . . ?
C18 C19 H19 119.7 . . ?
C20 C19 H19 119.7 . . ?
C21 C20 C19 119.8(8) . . ?
C21 C20 H20 120.1 . . ?
C19 C20 H20 120.1 . . ?
C22 C21 C20 119.3(7) . . ?
C22 C21 H21 120.4 . . ?
C20 C21 H21 120.4 . . ?
C21 C22 C23 121.8(8) . . ?
C21 C22 H22 119.1 . . ?
C23 C22 H22 119.1 . . ?
C22 C23 C18 120.1(8) . . ?
C22 C23 H23 119.9 . . ?
C18 C23 H23 119.9 . . ?
C1 N1 C5 119.3(4) . . ?
C1 N1 Au1 129.6(3) . . ?
C5 N1 Au1 111.2(3) . . ?
F4' Sb1 F1' 93.9(9) . . ?
F3 Sb1 F4 91.4(6) . . ?
F4' Sb1 F6' 95.4(11) . . ?
F1' Sb1 F6' 94.1(8) . . ?
F3 Sb1 F2 92.5(6) . . ?
F4 Sb1 F2 176.1(6) . . ?
F3 Sb1 F5 92.0(7) . . ?
F4 Sb1 F5 88.6(7) . . ?
F2 Sb1 F5 90.7(6) . . ?
F4' Sb1 F2' 174.1(11) . . ?
F1' Sb1 F2' 89.9(10) . . ?
F6' Sb1 F2' 88.7(8) . . ?
F4' Sb1 F5' 89.6(12) . . ?
F1' Sb1 F5' 89.8(11) . . ?
F6' Sb1 F5' 173.4(11) . . ?
F2' Sb1 F5' 85.9(11) . . ?
F3 Sb1 F6 93.8(6) . . ?
F4 Sb1 F6 90.5(6) . . ?
F2 Sb1 F6 89.7(5) . . ?
F5 Sb1 F6 174.1(6) . . ?
F3 Sb1 F1 179.0(6) . . ?
F4 Sb1 F1 88.1(5) . . ?
F2 Sb1 F1 88.0(5) . . ?
F5 Sb1 F1 87.2(6) . . ?
F6 Sb1 F1 87.0(5) . . ?
F4' Sb1 F3' 87.3(9) . . ?
F1' Sb1 F3' 174.9(9) . . ?
F6' Sb1 F3' 90.8(9) . . ?
F2' Sb1 F3' 88.6(10) . . ?
F5' Sb1 F3' 85.3(11) . . ?
C12 Au1 C14 95.0(2) . . ?
C12 Au1 N1 82.35(18) . . ?
C14 Au1 N1 177.3(2) . . ?
C12 Au1 O1 173.33(19) . . ?
C14 Au1 O1 91.6(2) . . ?
N1 Au1 O1 91.10(17) . . ?
Au1 O1 H1A 110(6) . . ?
Au1 O1 H1B 118(5) . . ?
H1A O1 H1B 112(7) . . ?


_shelx_res_file                  
;

    shelx.res created by SHELXL-2014/7

TITL JS24_a.res in P2(1)2(1)2(1)
CELL  0.71073   6.6287  16.4246  21.5858   90.000   90.000   90.000
ZERR     4.00   0.0003   0.0008   0.0011    0.000    0.000    0.000
LATT  -1
SYMM  1/2 - X, - Y, 1/2 + Z
SYMM  - X, 1/2 + Y, 1/2 - Z
SYMM  1/2 + X, 1/2 - Y, - Z
SFAC  C    H    N    F    SB   AU   O
UNIT  92 92 4 24 4 4 4
MERG   2
OMIT     1   2   0
OMIT     1   1   1
OMIT    -1   1   1
OMIT     0   2   3
TWIN
SHEL 6 0.72
DELU F1 > F6'
SIMU 0.01 F1 > F6'
DFIX     0.850   0.020 O1 H1A
DFIX     0.850   0.020 O1 H1B
FMAP   2
PLAN   20
SIZE     0.020   0.040   0.180
ACTA
BOND   $H
L.S.   4
TEMP   -80.14
WGHT    0.015300
BASF   0.01797
FVAR       0.15877   0.64754   0.07196
C1    1    0.481414    0.390937    0.482379    11.00000    0.01873    0.02976 =
         0.03311    0.00673   -0.00078    0.00206
AFIX  43
H1    2    0.481811    0.444659    0.498688    11.00000   -1.20000
AFIX   0
C2    1    0.483022    0.379679    0.418135    11.00000    0.01773    0.04680 =
         0.03538    0.01315   -0.00160   -0.00074
AFIX  43
H2    2    0.485266    0.425407    0.391194    11.00000   -1.20000
AFIX   0
C3    1    0.481356    0.302860    0.394408    11.00000    0.02186    0.04942 =
         0.02221    0.00060   -0.00018    0.00049
AFIX  43
H3    2    0.482230    0.294926    0.350814    11.00000   -1.20000
AFIX   0
C4    1    0.478354    0.235511    0.434240    11.00000    0.01262    0.04783 =
         0.02384   -0.00307   -0.00399    0.00112
C5    1    0.479280    0.251168    0.497689    11.00000    0.01154    0.02821 =
         0.02424   -0.00070   -0.00008    0.00056
C6    1    0.476485    0.152353    0.415171    11.00000    0.01904    0.04584 =
         0.02945   -0.01962   -0.00301   -0.00264
AFIX  43
H6    2    0.474548    0.139924    0.372193    11.00000   -1.20000
AFIX   0
C7    1    0.477400    0.090926    0.456663    11.00000    0.02334    0.03113 =
         0.04505   -0.01664    0.00012    0.00361
AFIX  43
H7    2    0.477916    0.036287    0.442226    11.00000   -1.20000
AFIX   0
C8    1    0.477608    0.106126    0.521536    11.00000    0.01771    0.02864 =
         0.03959   -0.00686    0.00019   -0.00013
C9    1    0.478852    0.043373    0.567273    11.00000    0.02986    0.03220 =
         0.05280    0.00009    0.00085    0.00231
AFIX  43
H9    2    0.476161   -0.012148    0.554962    11.00000   -1.20000
AFIX   0
C10   1    0.483873    0.062945    0.628316    11.00000    0.03798    0.03002 =
         0.05253    0.01258    0.00416    0.00009
AFIX  43
H10   2    0.488665    0.020419    0.658110    11.00000   -1.20000
AFIX   0
C11   1    0.482219    0.143678    0.648759    11.00000    0.02729    0.04018 =
         0.02795    0.00685    0.00267   -0.00161
AFIX  43
H11   2    0.484112    0.155270    0.691873    11.00000   -1.20000
AFIX   0
C12   1    0.477890    0.205854    0.606885    11.00000    0.01470    0.03186 =
         0.02793   -0.00029   -0.00087   -0.00087
C13   1    0.479072    0.187020    0.542823    11.00000    0.01170    0.02634 =
         0.02627   -0.00265   -0.00261   -0.00062
C14   1    0.463076    0.319076    0.715330    11.00000    0.04025    0.04083 =
         0.02265   -0.00501    0.00476    0.00171
AFIX  23
H14A  2    0.371889    0.361693    0.731694    11.00000   -1.20000
H14B  2    0.408282    0.265416    0.727711    11.00000   -1.20000
AFIX   0
C15   1    0.671117    0.329902    0.743072    11.00000    0.03535    0.04155 =
         0.02351   -0.00267   -0.00549   -0.00055
AFIX  23
H15A  2    0.729367    0.381799    0.728100    11.00000   -1.20000
H15B  2    0.759439    0.285130    0.728676    11.00000   -1.20000
AFIX   0
C16   1    0.667586    0.330453    0.813954    11.00000    0.04392    0.03026 =
         0.02910   -0.00157    0.00052    0.00466
AFIX  23
H16A  2    0.570448    0.372081    0.828457    11.00000   -1.20000
H16B  2    0.621073    0.276756    0.829123    11.00000   -1.20000
AFIX   0
C17   1    0.872010    0.348457    0.840539    11.00000    0.05450    0.05340 =
         0.03136    0.00367   -0.00351   -0.00884
AFIX  23
H17A  2    0.918009    0.401163    0.823347    11.00000   -1.20000
H17B  2    0.966451    0.306174    0.825464    11.00000   -1.20000
AFIX   0
C18   1    0.891054    0.352730    0.910412    11.00000    0.06104    0.02596 =
         0.03416    0.00035   -0.01247    0.00859
C19   1    0.739393    0.329391    0.949447    11.00000    0.07557    0.04712 =
         0.02961    0.00473   -0.00362    0.00230
AFIX  43
H19   2    0.615357    0.310413    0.932787    11.00000   -1.20000
AFIX   0
C20   1    0.765280    0.333212    1.014209    11.00000    0.10878    0.04574 =
         0.03403    0.00232    0.00880    0.01011
AFIX  43
H20   2    0.658873    0.317142    1.041035    11.00000   -1.20000
AFIX   0
C21   1    0.945658    0.360368    1.038495    11.00000    0.11208    0.04073 =
         0.04101   -0.01102   -0.02041    0.00775
AFIX  43
H21   2    0.965083    0.362507    1.082069    11.00000   -1.20000
AFIX   0
C22   1    1.093551    0.383758    0.999824    11.00000    0.09148    0.04720 =
         0.04936   -0.00615   -0.03385   -0.00370
AFIX  43
H22   2    1.217139    0.402963    1.016646    11.00000   -1.20000
AFIX   0
C23   1    1.070633    0.380617    0.936102    11.00000    0.06646    0.04047 =
         0.04582    0.00113   -0.02015   -0.00414
AFIX  43
H23   2    1.177811    0.397549    0.909878    11.00000   -1.20000
AFIX   0
N1    3    0.479340    0.327921    0.521080    11.00000    0.01482    0.02886 =
         0.02239   -0.00013   -0.00210    0.00101
SAME SB1 F1' > F6'
SB1   5    0.991916    0.582447    0.704155    11.00000    0.03958    0.03503 =
         0.03088   -0.01185    0.00638   -0.00323
PART    1
F1    4    0.799080    0.524220    0.656841    21.00000    0.04870    0.08232 =
         0.08231   -0.03953   -0.00716   -0.01964
F2    4    0.860263    0.547005    0.774471    21.00000    0.10307    0.10047 =
         0.06228    0.01183    0.05128    0.01685
F3    4    1.179343    0.637008    0.748701    21.00000    0.12251    0.12060 =
         0.09435   -0.04344   -0.04665   -0.04614
F4    4    1.111354    0.613063    0.631200    21.00000    0.06809    0.12893 =
         0.06089    0.02967    0.03332   -0.01232
F5    4    1.147881    0.488828    0.703122    21.00000    0.06254    0.07410 =
         0.08060    0.00382    0.01510    0.03684
F6    4    0.814984    0.672302    0.699606    21.00000    0.09955    0.05443 =
         0.10796   -0.01209    0.00171    0.03185
PART    2
F1'   4    0.746611    0.539115    0.691049   -21.00000    0.03620    0.08512 =
         0.12880   -0.03262    0.01105   -0.02010
F2'   4    0.986870    0.544325    0.785340   -21.00000    0.18060    0.07333 =
         0.03061   -0.00654    0.03640   -0.01117
F3'   4    1.259899    0.618574    0.717901   -21.00000    0.08764    0.09483 =
         0.09960   -0.01565   -0.03096   -0.04882
F4'   4    1.022068    0.614656    0.625146   -21.00000    0.10517    0.11985 =
         0.03823    0.01637   -0.02729   -0.00272
F5'   4    1.111047    0.481923    0.684148   -21.00000    0.06155    0.05395 =
         0.08707   -0.02563    0.00816    0.01328
F6'   4    0.892035    0.680009    0.732096   -21.00000    0.08629    0.03550 =
         0.11147   -0.03380    0.02963    0.00749
PART    0
AU1   6    0.471908    0.326413    0.620255    11.00000    0.01943    0.02958 =
         0.02076   -0.00296    0.00093   -0.00062
O1    7    0.459389    0.457145    0.623224    11.00000    0.04075    0.02893 =
         0.04444   -0.00855    0.00348    0.00137
H1A   2    0.362292    0.472306    0.645807    11.00000    0.07495
H1B   2    0.565776    0.482345    0.631099    11.00000    0.05347
HKLF    4

REM  JS24_a.res in P2(1)2(1)2(1)
REM R1 =  0.0262 for    6022 Fo > 4sig(Fo)  and  0.0315 for all    6582 data
REM    363 parameters refined using     65 restraints

END

WGHT      0.0153      0.0000

REM Highest difference peak  0.681,  deepest hole -0.598,  1-sigma level  0.108
Q1    1   0.5314  0.3619  0.6387  11.00000  0.05    0.68
Q2    1   0.5047  0.2636  0.4072  11.00000  0.05    0.51
Q3    1   0.4851  0.3349  0.4080  11.00000  0.05    0.50
Q4    1   0.5535  0.0769  0.5563  11.00000  0.05    0.45
Q5    1   0.4457  0.3221  0.3666  11.00000  0.05    0.45
Q6    1   0.5173  0.1980  0.4278  11.00000  0.05    0.43
Q7    1   0.5356  0.2246  0.3009  11.00000  0.05    0.43
Q8    1   0.5290  0.3040  0.3785  11.00000  0.05    0.43
Q9    1   0.4689  0.2405  0.6229  11.00000  0.05    0.42
Q10   1   0.2665  0.3214  0.6233  11.00000  0.05    0.42
Q11   1   1.1504  0.4623  0.8625  11.00000  0.05    0.39
Q12   1   0.4776  0.2572  0.3516  11.00000  0.05    0.39
Q13   1   0.4709  0.1812  0.3235  11.00000  0.05    0.39
Q14   1   0.5321  0.0783  0.4058  11.00000  0.05    0.38
Q15   1   1.0237  0.5373  0.7145  11.00000  0.05    0.38
Q16   1   0.4834  0.2803  0.4501  11.00000  0.05    0.38
Q17   1   0.4961  0.3568  0.4982  11.00000  0.05    0.37
Q18   1   0.4307  0.2102  0.3576  11.00000  0.05    0.37
Q19   1   1.0190  0.3210  0.7152  11.00000  0.05    0.37
Q20   1   0.7178  0.3266  0.6234  11.00000  0.05    0.37
;
_shelx_res_checksum              96102

_shelx_hkl_file                  
;
   0  -1   0    0.00    0.10
   0  -1   0    0.00    0.10
   0   1   0    0.00    0.10
   0   1   0    0.00    0.10
   0   2   0   -4.30    0.20
   0  -2   0   -4.50    0.20
   0  -2   0   -4.40    0.10
   0   2   0   -4.30    0.20
   0   3   0   -1.80    0.30
   0   3   0   -1.30    0.60
   0  -3   0   -1.90    0.20
   0   4   0 2825.52   78.29
   0  -4   0 2899.71   77.79
   0   5   0   -0.10    0.80
   0  -5   0    0.90    0.70
   0  -6   0 1186.98   33.30
   0   6   0 1157.38   34.10
   0  -7   0   -0.50    0.80
   0   7   0   -0.20    1.10
   0  -8   0 1353.56   38.90
   0   8   0 1384.36   40.30
   0  -9   0    2.30    1.20
   0   9   0   -0.60    1.30
   0  10   0    1.80    1.80
   0 -10   0    1.70    1.30
   0 -11   0    2.60    1.50
   0  11   0    4.50    2.00
   0 -12   0 1234.68   36.70
   0  12   0 1265.97   38.90
   0 -13   0    4.70    1.80
   0  13   0   -1.30    2.10
   0 -14   0  378.06   13.60
   0  14   0  361.76   15.50
   0  15   0    4.10    2.80
   0 -15   0    2.20    1.70
   0  16   0    6.10    3.00
   0  17   0   -1.40    2.60
   0  18   0   17.40    4.60
   0  19   0   -1.00    2.80
   0  20   0  176.88   11.60
   0  21   0   -0.90    3.50
   0  22   0   33.30    6.90
   0  23   0    1.50    4.20
   1   0   0  -14.60    0.40
  -1   0   0  -14.80    0.40
   1  -1   0   -0.40    0.30
   1  -1   0   -0.70    0.40
  -1  -1   0   -0.30    0.30
   1   1   0    4.50    0.90
  -1   1   0    3.80    0.80
   1  -2   0 1066.79   32.00
  -1  -2   0 1224.08   31.70
  -1   2   0 1105.09   31.50
   1  -3   0   28.50    2.00
  -1  -3   0   26.40    1.80
   1   3   0   29.80    2.10
  -1   3   0   26.80    2.00
   1  -3   0   29.50    2.20
  -1   3   0   31.80    2.10
  -1  -4   0  387.36   11.80
   1  -4   0  373.86   12.40
   1   4   0  364.56   12.10
  -1   4   0  400.36   12.30
   1  -4   0  376.06   12.20
  -1   4   0  398.16   12.40
  -1   5   0   44.70    3.10
  -1   5   0   45.30    3.00
  -1  -5   0   45.90    2.70
   1  -5   0   45.30    3.00
   1  -5   0   46.00    3.10
   1   5   0   42.90    2.80
   1   6   0  322.57   11.10
  -1  -6   0  330.47   10.80
  -1   6   0  328.67   11.50
  -1   6   0  326.57   11.70
  -1  -7   0    1.10    1.10
  -1   7   0    0.50    1.30
  -1   7   0    3.80    1.60
   1   7   0    3.80    1.50
  -1   8   0   64.39    4.50
  -1  -8   0   47.20    3.30
   1   8   0   57.79    3.90
  -1  -9   0   44.90    3.30
   1   9   0   50.09    4.60
  -1   9   0   38.20    4.40
  -1  10   0 2039.00   62.79
   1  10   0 2216.28   62.09
  -1 -10   0 2223.28   60.79
   1  11   0    4.60    2.10
  -1 -11   0    6.00    1.70
  -1  11   0    4.50    2.40
   1 -12   0  244.18   10.60
  -1 -12   0  251.17    9.60
   1  12   0  241.58   11.00
  -1  12   0  233.48   11.70
   1 -13   0    6.30    2.50
   1  13   0    5.70    2.60
  -1 -13   0    8.00    2.10
  -1  13   0    7.80    3.00
  -1  14   0  273.97   13.40
  -1 -14   0  278.57   10.70
   1 -14   0  269.37   11.70
   1  14   0  257.77   12.40
  -1  15   0    3.00    2.80
   1 -15   0    0.40    2.10
   1  15   0    3.10    2.50
  -1 -15   0    1.00    1.80
   1  16   0  138.99    9.00
  -1  16   0  143.39    9.70
  -1  17   0    8.30    4.10
   1  17   0   12.50    4.00
   1  18   0  138.89    9.60
  -1  18   0  129.49   10.20
  -1  19   0    0.90    3.40
   1  19   0   -1.10    2.90
  -1  20   0    2.20    4.00
   1  20   0    4.80    3.80
  -1  21   0    1.30    3.80
   1  21   0    4.60    3.70
   1  22   0  168.78   12.00
  -1  22   0  176.18   13.00
  -1  23   0   -1.10    4.10
   1  23   0   -1.00    3.50
   2   0   0 9959.40  269.67
  -2   0   0 9999.00  269.27
  -2  -1   0  339.67   11.60
  -2   1   0  329.67   11.70
   2  -1   0  346.17   12.10
   2   1   0  352.26   12.00
   2  -2   0  212.28    7.50
  -2   2   0  219.88    8.30
   2   2   0  201.18    8.30
   2  -2   0  216.08    8.50
  -2  -2   0  204.28    7.90
   2  -3   0    4.50    1.60
  -2   3   0    6.20    1.60
   2   3   0    2.80    1.50
  -2  -3   0    6.10    1.50
   2  -3   0    7.00    1.50
   2   4   0  828.32   25.70
   2  -4   0  850.91   26.10
  -2  -4   0  852.41   25.10
  -2   4   0  822.72   25.60
   2  -4   0  838.02   25.00
  -2   4   0  866.61   25.20
   2   5   0  220.78    8.60
  -2  -5   0  196.18    7.80
  -2   5   0  210.18    8.20
   2  -5   0  198.98    8.00
  -2   5   0  204.38    8.50
   2  -5   0  206.78    8.80
   2   6   0   32.90    3.60
  -2  -6   0   40.20    3.10
  -2   6   0   35.00    3.70
  -2   6   0   39.10    4.00
   2  -6   0   38.60    4.10
   2  -6   0   36.80    3.60
   2  -7   0   60.19    4.60
   2  -7   0   63.89    4.40
  -2  -7   0   60.99    3.90
   2   7   0   61.39    4.40
  -2   7   0   56.99    5.50
  -2   7   0   48.50    4.70
   2   8   0 1006.50   31.10
  -2  -8   0  995.20   30.10
  -2   8   0 1027.90   31.60
   2  -8   0 1034.00   31.60
   2  -8   0 1013.20   31.10
   2   9   0    0.90    1.50
   2  -9   0    1.60    1.70
  -2   9   0    0.00    1.50
  -2  -9   0    0.50    1.20
  -2  10   0   26.50    4.10
   2 -10   0   19.20    3.40
   2  10   0   21.50    3.50
  -2 -10   0   21.30    2.90
  -2 -11   0   45.80    4.30
  -2  11   0   46.60    5.70
   2 -11   0   46.00    5.20
   2  11   0   47.20    5.10
   2 -12   0  752.52   25.00
  -2  12   0  733.33   26.10
  -2 -12   0  719.33   23.10
   2  12   0  730.53   24.80
  -2 -13   0   14.00    2.60
   2 -13   0    9.90    2.90
  -2  13   0    8.80    3.40
   2  13   0   10.70    3.10
   2 -14   0  170.48    9.30
  -2  14   0  156.28   10.20
  -2 -14   0  166.58    7.80
   2  14   0  173.28    9.50
   2  15   0    8.20    3.30
   2 -15   0   15.50    3.60
  -2  15   0   17.70    4.50
   2  16   0    3.40    3.00
  -2  16   0    1.20    3.00
  -2  17   0    2.70    3.50
   2  17   0    3.90    3.10
   2  18   0    2.40    3.20
  -2  18   0    1.30    3.40
  -2  19   0    0.90    3.60
   2  19   0    4.60    3.50
   2  20   0   95.59    9.90
  -2  20   0  113.49   11.70
  -2  21   0    4.90    4.50
   2  21   0    4.70    4.10
  -2  22   0   22.80    6.40
   2  22   0   21.90    5.90
   3   0   0    0.10    1.60
  -3   0   0   -1.20    1.40
   3  -1   0  104.59    6.30
  -3   1   0  104.49    5.90
   3   1   0  105.99    6.20
  -3  -1   0   90.79    5.60
   3  -2   0 1260.27   38.00
   3   2   0 1243.68   37.70
  -3  -2   0 1202.48   36.90
  -3   2   0 1256.27   37.50
  -3   3   0  238.18   10.20
  -3  -3   0  243.68    9.80
   3  -3   0  242.08    9.10
   3   3   0  225.78   10.10
   3  -3   0  224.18   10.30
  -3  -4   0   92.89    5.30
  -3   4   0   80.49    5.60
   3  -4   0   86.59    4.80
   3   4   0   92.59    5.80
   3  -4   0   89.59    5.90
  -3  -5   0  258.77   10.10
   3   5   0  244.98   10.70
   3  -5   0  239.78    9.60
  -3   5   0  240.18   10.70
   3  -5   0  257.77   11.10
  -3   6   0   31.50    4.00
   3  -6   0   32.90    4.40
   3  -6   0   53.29    4.00
  -3   6   0   39.20    4.20
   3   6   0   42.00    4.60
  -3  -6   0   39.60    3.90
   3  -7   0   42.40    4.90
  -3  -7   0   42.90    4.30
  -3   7   0   37.10    4.60
   3  -7   0   50.29    4.70
   3   7   0   44.80    4.80
   3  -8   0   10.50    2.90
   3   8   0    7.80    2.50
  -3  -8   0    7.90    2.10
   3  -8   0    5.80    2.20
  -3   8   0   10.10    2.90
   3  -9   0  164.58    9.00
   3  -9   0  158.78    8.10
  -3   9   0  161.18    9.00
   3   9   0  156.18    8.50
  -3  -9   0  153.78    7.50
  -3  10   0  998.00   32.40
  -3 -10   0  939.61   29.80
   3  10   0 1001.60   31.60
   3 -10   0  931.11   31.70
   3 -11   0   84.39    6.70
  -3 -11   0   80.89    5.40
  -3  11   0   93.89    7.10
   3  11   0   92.19    6.60
   3 -12   0  106.79    7.70
  -3  12   0  104.29    7.90
  -3 -12   0   93.59    6.10
   3  12   0  111.19    7.50
   3  13   0    8.60    3.10
   3 -13   0   16.20    3.80
  -3 -13   0   17.60    3.30
  -3  13   0   19.80    4.70
   3  14   0  158.58    9.60
  -3 -14   0  162.48    8.10
  -3  14   0  152.28   10.50
   3 -14   0  144.89    9.20
   3  15   0   73.69    8.00
   3 -15   0   75.99    7.50
  -3  15   0   70.49    8.60
  -3  16   0   45.20    7.10
   3  16   0   41.00    6.00
   3  17   0   84.19    8.90
  -3  17   0   87.39    9.90
  -3  18   0   83.49   10.00
   3  18   0   69.39    8.30
  -3  19   0    2.90    4.00
   3  19   0    2.30    3.60
   3  20   0    3.70    3.90
  -3  20   0   -4.10    3.70
   3  21   0   14.60    5.30
  -3  21   0   17.70    6.40
   3  22   0   82.39   10.20
  -3  22   0   83.29   11.40
   4   0   0 3302.17   93.89
  -4   0   0 3247.48   93.19
   4  -1   0  770.42   27.40
  -4   1   0  787.72   27.00
   4   1   0  848.02   27.90
  -4  -1   0  834.02   27.00
   4   2   0  101.79    7.00
  -4  -2   0   83.79    6.00
  -4   2   0   84.79    6.20
   4  -2   0   83.79    6.50
   4   3   0   19.50    4.00
   4  -3   0   11.60    3.20
   4  -3   0   20.90    3.00
  -4  -3   0   17.10    3.40
  -4   3   0   18.40    3.70
  -4  -4   0  268.27   11.60
   4  -4   0  261.37   10.60
   4  -4   0  272.47   12.70
  -4   4   0  247.78   12.00
   4   4   0  272.47   12.40
   4  -5   0  235.68    9.90
  -4   5   0  239.58   11.60
   4   5   0  242.48   11.60
  -4  -5   0  228.88   10.50
   4  -5   0  222.28   11.50
   4  -6   0   20.80    4.40
   4   6   0   19.90    3.80
  -4   6   0   28.00    4.50
  -4  -6   0   18.60    3.40
   4  -6   0   21.90    3.30
   4  -7   0  515.55   20.00
   4  -7   0  523.45   18.00
  -4   7   0  507.95   19.90
   4   7   0  496.45   19.40
  -4  -7   0  497.45   18.20
   4  -8   0  554.44   21.30
  -4  -8   0  546.15   19.40
  -4   8   0  522.15   20.90
   4   8   0  586.44   21.20
   4  -8   0  537.25   19.20
   4  -9   0    9.20    3.30
   4  -9   0   13.20    3.10
  -4  -9   0   13.20    3.00
   4   9   0   11.20    3.10
  -4   9   0   13.70    3.80
   4 -10   0   10.20    3.60
  -4 -10   0   17.70    3.30
  -4  10   0    1.60    2.40
   4  10   0    7.90    3.20
   4 -10   0   14.20    3.40
   4 -11   0   60.29    6.10
  -4 -11   0   63.79    5.90
   4  11   0   59.49    6.90
   4 -11   0   49.00    6.50
  -4  11   0   58.29    7.40
  -4 -12   0  407.86   16.00
  -4  12   0  439.76   19.10
   4 -12   0  408.86   18.00
   4  12   0  419.16   18.00
   4  13   0  153.18   10.10
  -4 -13   0  162.78    8.70
   4 -13   0  154.88   10.20
  -4  13   0  152.18   10.90
   4  14   0   79.19    8.30
   4 -14   0   91.59    8.90
  -4  14   0  106.49   10.60
   4 -15   0   99.29   14.30
  -4  15   0   63.89    8.70
   4  15   0   56.69    7.10
   4  16   0    2.30    3.10
  -4  16   0   -1.90    3.30
   4  17   0   13.80    4.80
  -4  17   0   12.50    5.00
   4  18   0   -0.50    3.10
  -4  18   0   -0.30    3.70
  -4  19   0   36.20    7.80
   4  19   0   60.59    8.80
   4  20   0   74.89    9.90
  -4  20   0   63.79   10.20
  -4  21   0   15.50    6.40
   4  21   0   17.10    5.90
  -5   0   0    4.60    2.60
   5   0   0    3.60    2.70
  -5  -1   0   36.40    5.20
   5   1   0   40.60    5.90
  -5   1   0   30.10    5.00
   5  -1   0   37.30    5.80
   5   2   0  653.83   24.30
   5  -2   0  628.54   24.30
  -5   2   0  625.84   23.70
  -5  -2   0  625.94   23.10
   5   3   0  450.45   19.00
   5  -3   0  488.05   19.80
  -5  -3   0  467.15   18.40
   5  -3   0  438.06   16.70
  -5   3   0  468.85   19.10
  -5   4   0   54.49    6.90
   5  -4   0   46.10    6.40
   5   4   0   37.40    5.60
  -5  -4   0   46.50    5.90
   5  -4   0   47.00    5.00
   5  -5   0  214.68   10.10
  -5  -5   0  248.68   11.70
   5   5   0  204.18   11.80
  -5   5   0  219.88   12.10
   5  -5   0  242.48   12.80
  -5   6   0   19.00    4.60
   5  -6   0    9.10    3.80
  -5  -6   0   13.50    3.70
   5   6   0   13.30    4.00
   5  -6   0   15.40    3.20
  -5  -7   0   37.70    5.20
   5   7   0   40.70    6.00
   5  -7   0   43.90    5.10
   5  -7   0   37.10    6.00
  -5   7   0   45.00    6.30
  -5   8   0   14.90    4.20
   5  -8   0   10.30    4.20
  -5  -8   0   14.50    3.70
   5   8   0   12.40    4.00
   5  -8   0    9.80    2.90
   5  -9   0  278.57   14.60
  -5   9   0  281.87   14.80
   5   9   0  267.77   14.00
   5  -9   0  268.67   12.20
  -5  -9   0  272.77   12.70
  -5 -10   0  384.76   15.90
   5  10   0  373.66   17.40
   5 -10   0  387.86   15.70
  -5  10   0  381.96   18.30
   5 -10   0  371.16   17.80
  -5 -11   0  115.99    7.90
   5 -11   0  110.39    7.60
   5 -11   0  116.69   11.00
  -5  11   0  121.19    9.80
   5  11   0  116.49    9.20
  -5 -12   0   34.90    5.10
   5 -12   0   42.50    6.80
   5  12   0   34.20    5.90
  -5  12   0   45.80    7.20
  -5 -13   0   14.00    3.80
  -5  13   0   14.70    5.10
   5 -13   0   12.90    4.50
   5  13   0   14.60    4.70
   5 -14   0   79.99    9.20
  -5  14   0   82.59   10.50
   5  14   0   60.99    8.10
  -5  15   0   71.69   10.00
   5  15   0   57.69    7.90
  -5  16   0   10.90    5.50
   5  16   0   15.00    5.00
  -5  17   0  106.89   13.10
   5  17   0  113.19   11.50
  -5  18   0   24.00    6.80
   5  18   0   27.40    6.60
   5  19   0    1.50    4.10
  -5  19   0   -3.50    4.50
   6   0   0  801.72   30.50
  -6   0   0  812.72   29.90
   6  -1   0  476.45   21.30
  -6  -1   0  483.25   20.50
   6   1   0  463.35   21.10
  -6   1   0  496.85   21.00
  -6   2   0   17.10    4.90
   6  -2   0   20.00    4.10
  -6  -2   0   17.30    4.80
   6  -2   0   21.30    5.30
   6   2   0   14.40    4.60
   6  -3   0   19.10    5.20
  -6   3   0   18.50    4.70
   6  -3   0   24.20    4.00
  -6  -3   0   13.70    4.30
   6   3   0   14.60    5.00
   6  -4   0   60.29    8.10
  -6   4   0   76.99    9.00
   6   4   0   60.89    7.90
   6  -4   0   66.39    6.40
  -6  -4   0   40.70    6.10
  -6   5   0  169.48   11.70
   6  -5   0  184.68    9.50
   6   5   0  159.08   11.30
   6  -5   0  170.88   11.70
  -6  -5   0  166.78   10.50
   6   6   0   12.70    4.60
   6  -6   0    5.80    3.80
   6  -6   0    7.00    2.90
  -6   6   0   11.80    4.20
  -6  -6   0    6.90    3.50
  -6  -7   0  338.07   15.70
   6  -7   0  335.87   17.60
   6  -7   0  370.06   14.80
  -6   7   0  330.47   17.40
   6   7   0  330.17   17.00
   6  -8   0  137.19   11.00
  -6   8   0  128.49   12.30
   6   8   0  135.69   10.40
   6  -8   0  125.99    8.20
  -6  -8   0  152.98    9.60
   6   9   0   11.50    4.50
   6  -9   0   16.80    5.40
  -6   9   0    9.10    4.70
   6  -9   0   18.00    4.10
  -6  -9   0   21.00    4.70
  -6 -10   0    8.40    3.60
   6 -10   0    2.90    4.20
   6  10   0    7.40    4.10
   6 -10   0    5.70    3.00
  -6  10   0   13.60    4.60
   6 -11   0   39.50    7.20
  -6  11   0   37.10    7.60
  -6 -11   0   36.30    5.60
   6  11   0   23.40    5.70
  -6 -12   0  144.19    9.70
  -6  12   0  168.58   13.00
   6 -12   0  161.38   12.30
   6  12   0  137.49   10.90
   6  13   0  104.59   11.00
  -6  13   0  119.89   13.00
   6 -13   0  141.39   13.00
  -6  14   0   13.40    5.60
   6  14   0   11.40    4.80
   6  15   0   93.19   11.00
  -6  15   0   99.29   12.40
   6  16   0    2.90    4.00
  -6  16   0    7.80    5.60
   6  17   0    2.00    4.00
  -6  17   0    5.20    5.30
  -6  18   0    8.80    6.00
   6  18   0   -1.90    4.00
  -7   0   0    6.20    3.60
   7   0   0    7.50    4.50
   7  -1   0   16.90    5.90
   7  -1   0   30.70    5.20
  -7   1   0   23.50    6.20
  -7  -1   0   30.30    6.50
   7   1   0   23.00    5.90
  -7  -2   0  103.39   10.60
  -7   2   0  103.99   11.10
   7   2   0   97.49   11.10
   7  -2   0   96.19    7.60
   7  -2   0   83.09   10.50
  -7   3   0  268.67   15.80
   7  -3   0  266.47   12.70
   7  -3   0  258.47   15.80
   7   3   0  229.58   15.20
  -7  -3   0  236.58   14.30
   7  -4   0    5.50    4.40
  -7  -4   0    0.10    3.00
   7   4   0   -1.20    3.90
  -7   4   0    3.40    3.60
  -7   5   0  145.59   11.70
  -7  -5   0  142.79   10.90
   7  -5   0  175.68   12.80
   7   5   0  147.89   11.70
   7   6   0   -0.90    3.60
  -7  -6   0    0.00    3.00
   7  -6   0    3.70    4.20
  -7   6   0    1.90    4.30
   7   7   0   28.90    6.30
   7  -7   0   42.20    7.80
  -7   7   0   20.40    5.80
  -7  -7   0   17.50    5.00
   7   8   0    5.90    4.00
   7  -8   0    1.90    4.10
  -7   8   0    1.20    4.30
  -7  -8   0    6.60    3.90
  -7  -9   0  190.68   11.80
  -7   9   0  169.38   13.20
   7  -9   0  170.28   13.40
   7   9   0  175.58   13.10
   7 -10   0   83.49   10.60
  -7  10   0   65.99   10.20
   7  10   0   60.69    8.90
  -7 -10   0   85.39    9.00
  -7 -11   0   76.09    8.50
   7  11   0   59.49    8.80
   7 -11   0   64.19    9.60
  -7  11   0   79.49   11.10
   7 -12   0    5.40    4.70
   7  12   0    5.60    4.60
  -7  12   0    5.00    4.70
   7  13   0    4.30    4.30
  -7  13   0   16.00    6.50
   7  14   0   12.90    5.40
  -7  14   0   15.90    7.20
  -7  15   0   48.30    9.30
   7  15   0   39.30    8.40
  -8   0   0  106.09   11.60
   8   0   0  108.29   12.50
   8  -1   0  289.47   18.00
  -8   1   0  294.37   17.80
  -8  -1   0  290.87   17.20
   8   1   0  326.47   19.10
   8   2   0   -5.30    3.40
  -8  -2   0    6.10    4.40
   8  -2   0   -0.30    4.50
  -8   2   0    3.40    4.40
  -8   3   0    6.60    4.90
   8  -3   0   10.00    6.10
   8   3   0   14.10    5.80
  -8  -3   0   13.30    5.40
  -8   4   0    8.10    5.00
   8  -4   0   17.80    6.60
   8   4   0   10.50    5.70
  -8  -4   0   11.10    5.20
   8  -5   0  117.49   13.70
   8   5   0  102.69   12.60
  -8   5   0  109.39   13.10
  -8  -5   0  116.99   11.90
   8   6   0   -4.30    3.90
   8  -6   0    6.40    5.50
  -8  -6   0    6.50    4.70
  -8   6   0    5.80    5.20
   8   7   0  180.78   14.10
   8  -7   0  150.68   15.30
  -8  -7   0  175.08   12.60
  -8   7   0  161.38   15.90
   8   8   0   12.10    5.30
   8  -8   0   11.70    6.20
  -8   8   0   12.00    5.90
  -8  -8   0   15.30    5.20
  -8   9   0    9.60    6.00
   8   9   0   13.40    5.80
  -8  -9   0    5.40    4.50
   8  -9   0    5.10    5.50
  -8  10   0    4.70    5.00
   8 -10   0   -0.80    5.10
   8  10   0    0.60    3.80
  -8  11   0   15.10    6.80
   8 -11   0   11.70    6.60
   8  11   0   19.20    6.70
  -8  12   0   24.20    7.60
   8  12   0   12.00    6.20
  -9   0   0    0.30    5.20
   9   0   0    5.80    5.30
  -9   1   0   19.20    7.20
  -9  -1   0   17.70    6.90
   9  -1   0    7.00    5.90
   9   1   0   12.00    7.10
  -9   2   0    4.20    5.60
  -9  -2   0    5.10    5.60
   9  -2   0   -2.10    5.10
   9   2   0   -2.00    5.50
   9   3   0  148.29   15.90
  -9  -3   0  115.49   13.00
   9  -3   0  133.39   15.50
  -9   3   0  115.89   13.70
  -9  -4   0   17.00    6.30
  -9   4   0   18.50    7.40
   9  -4   0   12.00    6.30
   9   4   0   18.90    7.50
  -9  -5   0   67.99    9.90
   9   5   0   81.79   11.80
  -9   5   0   91.29   12.70
   9  -5   0   95.49   13.00
   9  -6   0   -2.40    5.30
  -9  -6   0   -0.90    4.80
  -9   6   0   -3.10    5.50
   9   6   0   -2.00    5.10
  -9   7   0   20.40    7.20
   9   7   0   14.70    6.50
  -9  -7   0    3.50    5.20
   9  -7   0   24.60    7.80
   0   0  -1    0.00    0.10
   0   0  -1    0.00    0.10
   0   0   1    0.00    0.10
   0   0   1    0.00    0.10
   0   1  -1    0.00    0.10
   0   1   1    0.00    0.10
   0  -1   1    0.00    0.10
   0  -1  -1    0.20    0.10
   0  -1  -1   -0.10    0.10
   0   1   1    0.00    0.10
   0  -2   1   -0.30    0.20
   0  -2   1    0.00    0.10
   0   2  -1    0.00    0.30
   0   2   1   -0.10    0.20
   0  -2  -1    0.00    0.30
   0   2  -1    0.00    0.10
   0   2  -1   -0.10    0.10
   0   2   1    0.10    0.30
   0  -4   1 3624.24   98.69
   0   4   1 3611.04   99.89
   0  -4  -1 3739.13   99.39
   0   4  -1 3767.02   98.89
   0   4  -1 3669.03   99.09
   0   4  -1 3551.84   99.89
   0  -5  -1   61.49    3.20
   0  -5   1   59.29    2.60
   0   5   1   64.29    3.70
   0   5  -1   60.89    3.10
   0   6  -1   29.40    2.80
   0  -6   1   24.10    1.80
   0   6  -1   24.50    2.90
   0   6   1   26.00    2.90
   0  -6  -1   28.20    2.70
   0   7  -1  987.70   28.40
   0   7   1  924.21   28.80
   0  -7  -1  933.91   27.90
   0  -7   1  962.20   27.20
   0   8   1 1149.98   34.90
   0   8  -1 1177.98   34.40
   0  -8  -1 1147.39   33.70
   0  -8   1 1163.58   33.00
   0   9  -1   48.50    3.90
   0  -9  -1   45.60    3.40
   0   9   1   46.60    4.90
   0  -9   1   36.40    2.70
   0 -10  -1   61.39    4.20
   0  10   1   69.99    5.20
   0  10  -1   66.39    4.80
   0 -10   1   68.29    3.80
   0 -11  -1   52.49    4.00
   0  11   1   59.79    5.80
   0  11  -1   59.89    5.50
   0 -11   1   57.89    3.60
   0 -12   1   99.39    5.00
   0  12   1   89.99    6.50
   0  12  -1   96.49    6.30
   0 -12  -1   80.89    5.20
   0 -13   1  240.48    9.60
   0  13  -1  254.37   11.60
   0 -13  -1  265.97   10.60
   0  13   1  267.17   12.30
   0 -14  -1   -0.30    1.50
   0  14   1    1.50    2.40
   0  14  -1    1.10    2.30
   0  15   1  201.78   10.90
   0 -15  -1  182.08    8.80
   0  15  -1  184.48   10.10
   0  16   1  404.26   17.70
   0  16  -1  422.46   17.50
   0  17  -1   30.80    5.30
   0  17   1   21.20    4.90
   0  18  -1   44.70    6.40
   0  18   1   37.40    6.10
   0  19  -1   65.19    7.80
   0  19   1   64.19    8.00
   0  20  -1   36.00    6.50
   0  20   1   34.80    6.50
   0  21  -1   14.80    4.80
   0  21   1    4.70    4.40
   0  22  -1    3.30    3.90
   0  22   1    7.60    4.60
   0  23   1    2.30    4.30
   0  23  -1    2.10    3.90
   1   0   1   -0.20    0.40
  -1   0   1   -0.50    0.30
   1   0  -1    0.30    0.50
  -1   0  -1    0.70    0.50
   1   1   1   12.60    1.50
  -1   1   1    8.90    1.20
  -1   2  -1 1097.89   29.60
   1  -2  -1  989.00   29.80
   1   2  -1 1350.06   35.20
  -1  -2  -1 1070.99   34.80
  -1   2   1 1347.07   35.20
  -1   3  -1 1446.66   39.40
   1  -3  -1 1420.56   39.20
  -1  -3   1 1398.96   39.00
   1   3   1 1409.56   39.70
  -1   3  -1 1424.96   39.80
   1  -3  -1 1386.36   39.60
   1  -3   1 1402.76   38.70
   1  -3   1 1367.16   38.50
  -1  -3  -1 1358.16   38.30
  -1   3   1 1395.86   38.60
  -1   3   1 1349.77   38.10
   1   3  -1 1370.66   38.30
   1   4   1  209.38    7.80
  -1  -4   1  217.48    7.10
  -1   4  -1  221.08    8.00
  -1   4  -1  216.18    7.50
   1  -4  -1  226.08    7.80
   1  -4   1  168.48    6.30
  -1   4   1  158.48    6.10
  -1  -4  -1  160.18    6.10
  -1   4   1  166.68    6.50
   1  -4   1  170.48    6.50
   1   4  -1  166.08    6.10
  -1   5  -1  484.15   14.70
   1  -5  -1  469.45   14.90
  -1   5  -1  470.45   15.40
   1   5   1  456.95   14.90
  -1  -5   1  478.75   14.20
  -1   5   1  624.94   19.00
  -1  -5  -1  596.94   18.40
   1  -5   1  605.94   19.00
   1   5  -1  610.24   18.30
   1  -5   1  633.64   18.60
  -1   5   1  593.44   18.70
  -1   6  -1 2346.27   65.49
   1  -6  -1 2295.97   64.59
   1   6   1 2297.27   64.79
  -1  -6   1 2277.67   63.69
  -1   6  -1 2384.26   64.69
  -1  -6  -1 2152.48   61.09
   1   6  -1 2165.28   61.09
  -1   6   1 2155.68   61.69
   1  -6   1 2195.38   61.99
  -1   6   1 2315.97   62.19
   1  -6   1 2216.08   61.29
   1   7   1  401.86   13.60
   1  -7  -1  405.26   13.40
  -1   7  -1  377.96   13.40
  -1  -7   1  392.56   12.50
  -1   7   1  398.66   13.90
  -1  -7  -1  387.06   12.90
   1   7  -1  398.96   12.90
   1  -7   1  388.36   13.00
  -1   7   1  353.66   13.40
   1   8   1  224.28    9.40
  -1   8  -1  238.48    9.70
   1  -8  -1  233.18    9.20
  -1  -8   1  251.07    8.60
  -1   8   1  305.07   12.10
   1   8  -1  296.17   10.80
  -1  -8  -1  296.27   10.80
   1  -8   1  322.27   11.10
  -1   9  -1  444.36   16.00
   1  -9  -1  459.85   15.40
   1   9   1  441.16   15.70
  -1  -9   1  448.56   14.30
   1  -9   1  446.66   15.10
   1   9  -1  454.05   15.20
  -1  -9  -1  446.56   14.80
  -1   9   1  426.76   16.40
  -1 -10   1  153.58    6.30
   1  10   1  164.18    8.00
  -1  10  -1  140.59    7.70
   1 -10  -1  144.89    7.10
  -1 -10  -1  162.78    7.20
   1 -10   1  148.49    7.10
  -1  10   1  150.68    8.40
   1  10  -1  158.08    7.50
   1  11   1   93.39    6.20
  -1 -11   1  105.89    5.00
  -1  11  -1   91.49    6.40
   1 -11  -1   99.29    5.70
   1  11  -1  115.79    6.50
   1 -11   1  116.39    6.20
  -1 -11  -1  117.19    6.00
  -1  11   1  103.69    7.30
  -1 -12   1   12.20    2.10
  -1  12  -1    5.00    2.40
   1  12   1    9.20    2.80
   1 -12  -1   14.40    2.90
  -1  12   1    5.20    2.80
  -1 -12  -1    2.50    1.50
   1 -12   1    0.20    1.50
   1  12  -1    2.50    1.90
   1  13   1   42.90    5.20
  -1  13  -1   41.60    5.40
  -1 -13   1   41.40    3.30
   1 -13   1   52.69    5.00
   1  13  -1   53.49    5.60
  -1  13   1   57.29    6.80
  -1 -13  -1   51.09    4.60
   1  14   1  341.97   14.90
  -1  14  -1  334.47   15.00
  -1 -14   1  349.67   12.30
   1 -14   1  375.66   13.90
  -1 -14  -1  375.06   13.80
   1  14  -1  366.16   15.20
  -1  14   1  340.37   16.10
   1 -15  -1   92.89    7.00
   1  15   1  118.99    8.20
  -1  15  -1  101.79    7.90
  -1  15   1  126.49    9.00
  -1 -15  -1  108.69    6.50
   1  15  -1  116.79    7.90
   1  16   1   42.70    6.00
   1 -16  -1   38.70    6.60
  -1  16  -1   33.90    5.70
  -1  16   1   25.10    5.30
   1  16  -1   39.80    5.70
  -1  17  -1  175.68   10.90
   1  17   1  170.68   10.70
  -1  17   1  177.78   11.40
   1  17  -1  172.78   10.30
  -1  18  -1  184.08   11.50
   1  18   1  164.98   10.80
  -1  18   1  173.78   11.60
   1  18  -1  165.78   10.50
   1  19   1    4.90    3.50
  -1  19  -1    5.50    3.50
  -1  19   1    2.00    3.60
   1  19  -1   -1.00    2.90
  -1  20  -1   16.30    5.10
   1  20   1   13.30    4.60
   1  20  -1   16.70    4.70
  -1  20   1   17.50    5.20
  -1  21  -1   30.50    6.30
   1  21   1   22.80    5.80
   1  21  -1   24.10    5.30
  -1  21   1   32.10    6.80
  -1  22  -1    3.90    4.60
   1  22   1    2.70    3.90
   1  22  -1    9.60    4.50
  -1  22   1    2.00    4.40
   1  23   1   21.90    5.90
  -1  23  -1   27.30    6.50
  -1  23   1   22.60    6.60
   1  23  -1   24.10    5.90
   2   0   1  451.65   14.80
   2   0  -1  445.56   14.80
  -2   0   1  443.66   14.50
  -2   0  -1  442.26   14.50
   2  -1  -1 2472.75   68.69
  -2  -1   1 2495.25   68.19
   2   1   1 2403.96   68.49
  -2   1  -1 2438.06   68.29
   2  -1   1 2493.25   70.19
  -2   1   1 2538.15   69.89
   2   1  -1 2467.35   70.09
  -2  -1  -1 2547.15   69.89
   2  -2  -1   93.29    5.10
   2  -2  -1   85.39    3.80
  -2  -2   1   86.39    4.30
  -2   2  -1   86.19    4.60
   2   2   1   90.49    4.80
   2   2  -1   30.60    3.20
   2  -2   1   30.20    2.80
  -2  -2  -1   26.40    2.80
   2  -2   1   27.60    2.90
  -2   2   1   28.00    3.00
   2   3   1  105.89    5.50
   2  -3  -1  116.79    5.90
  -2   3  -1  118.89    5.60
   2  -3  -1  119.29    4.80
  -2  -3   1  117.99    5.20
  -2   3   1  113.69    5.50
  -2  -3  -1  108.29    5.20
   2   3  -1  110.49    5.40
   2  -3   1  104.99    5.50
   2  -3   1  107.29    5.00
   2  -4  -1 1528.65   45.80
  -2  -4   1 1563.44   44.50
   2  -4  -1 1669.03   44.40
  -2   4  -1 1534.25   45.00
   2   4   1 1567.14   45.40
  -2   4  -1 1588.34   45.20
   2  -4   1 1523.65   44.90
  -2  -4  -1 1548.65   44.40
   2   4  -1 1593.04   44.90
   2  -4   1 1532.75   44.50
  -2   4   1 1600.34   44.10
  -2   4   1 1565.54   45.00
   2  -5  -1  390.66   14.20
   2  -5  -1  410.36   13.10
  -2   5  -1  393.26   13.70
  -2   5  -1  401.86   13.60
   2   5   1  380.76   13.80
  -2  -5   1  390.36   12.80
  -2   5   1  377.86   13.60
   2  -5   1  396.76   13.40
   2  -5   1  393.16   13.70
   2   5  -1  376.26   13.40
  -2  -5  -1  380.46   13.00
  -2   5   1  410.86   13.20
   2   6   1   76.69    4.80
  -2  -6   1   73.09    3.90
   2  -6  -1   67.29    4.80
   2  -6  -1   70.39    4.20
  -2   6  -1   64.89    4.60
  -2   6  -1   66.39    4.40
  -2  -6  -1   65.59    4.00
   2  -6   1   71.49    4.50
  -2   6   1   70.29    4.60
   2   6  -1   67.39    4.40
  -2   6   1   69.79    4.30
   2  -6   1   61.19    4.40
  -2  -7   1  947.31   28.50
   2   7   1  990.80   29.90
   2  -7  -1  993.40   29.30
  -2   7  -1  950.30   29.70
   2  -7  -1  975.40   30.40
   2   7  -1 1011.70   31.00
   2  -7   1 1091.19   31.50
  -2   7   1 1037.20   31.20
  -2   7   1 1053.19   31.80
  -2  -7  -1  996.70   30.50
   2  -7   1  987.40   31.30
   2  -8  -1  961.90   30.20
  -2  -8   1  917.91   28.10
  -2   8  -1  989.30   29.80
   2   8   1  936.71   29.50
  -2  -8  -1  976.80   30.00
   2   8  -1 1019.70   30.70
   2  -8   1  968.40   30.80
  -2   8   1 1036.80   31.60
   2  -8   1 1006.10   31.00
  -2   9  -1  125.39    7.00
   2  -9  -1  118.99    7.10
   2   9   1  123.79    6.80
  -2  -9   1  117.79    5.70
  -2  -9  -1   89.89    5.30
  -2   9   1  111.69    6.80
   2  -9   1   96.89    6.00
   2   9  -1   98.89    5.80
   2  -9   1   95.89    6.00
  -2 -10   1   21.50    2.80
   2 -10  -1   20.20    3.50
  -2  10  -1   25.40    3.90
   2  10   1   26.50    3.70
  -2 -10  -1    7.60    2.10
   2 -10   1    9.80    2.60
   2  10  -1   10.20    2.50
  -2  10   1    8.60    2.80
   2 -11  -1  100.59    6.80
  -2  11  -1  105.79    7.00
   2  11   1   93.29    6.40
  -2 -11   1   93.79    5.10
   2 -11   1   88.79    6.00
  -2  11   1   97.99    7.10
   2  11  -1  102.29    6.20
  -2 -11  -1   78.69    5.30
  -2 -12   1  106.89    5.70
   2  12   1  120.29    7.50
  -2  12  -1   96.49    7.20
   2 -12  -1  118.09    7.50
  -2 -12  -1  104.49    6.00
  -2  12   1  100.09    7.60
   2 -12   1  103.89    6.60
   2  12  -1  101.09    6.60
   2 -13  -1  296.37   12.80
   2  13   1  267.07   12.30
  -2  13  -1  243.38   12.50
  -2 -13   1  257.97   10.10
   2  13  -1  277.37   12.10
   2 -13   1  260.27   11.60
  -2 -13  -1  275.87   11.20
  -2  13   1  249.48   13.20
  -2 -14   1   65.09    4.40
  -2  14  -1   53.69    6.70
   2  14   1   65.79    6.80
   2 -14  -1   73.29    7.20
   2 -14   1   53.09    5.70
   2  14  -1   43.60    5.40
  -2  14   1   47.50    6.70
  -2 -14  -1   44.90    4.70
  -2  15  -1  160.78   10.40
   2  15   1  183.98   10.40
   2 -15  -1  162.88    9.60
  -2  15   1  151.98   10.80
   2  15  -1  171.08    9.80
  -2 -15  -1  188.08    8.70
   2  16   1  308.07   14.90
   2 -16  -1  333.37   19.10
  -2  16  -1  315.87   15.70
  -2  16   1  301.37   15.80
   2  16  -1  303.77   14.30
   2  17   1   33.10    5.70
  -2  17  -1   20.30    5.20
   2  17  -1   38.30    5.90
  -2  17   1   28.80    6.10
  -2  18  -1   37.50    6.60
   2  18   1   43.50    6.70
  -2  18   1   35.60    6.80
   2  18  -1   41.10    6.30
  -2  19  -1   47.10    7.60
   2  19   1   65.69    8.20
  -2  19   1   63.09    8.80
   2  19  -1   70.69    8.20
  -2  20  -1   26.90    6.30
   2  20   1   43.50    7.10
  -2  20   1   28.40    6.90
   2  20  -1   33.10    6.00
  -2  21  -1    4.80    4.40
   2  21   1   10.70    4.70
  -2  21   1   12.00    5.40
   2  21  -1    8.80    4.40
  -2  22  -1    3.70    4.50
   2  22   1    6.90    4.40
  -2  22   1   -0.80    4.40
   2  22  -1    2.20    3.80
   3   0   1  135.39    7.20
  -3   0   1  144.39    7.10
  -3   0  -1  116.29    6.60
   3   0  -1  150.48    7.50
   3  -1  -1  225.68    9.90
  -3   1  -1  215.48    9.30
  -3  -1   1  208.58    9.10
   3   1   1  206.58    9.50
   3   1  -1  241.38   10.50
  -3   1   1  242.58   10.20
   3  -1   1  247.48   10.60
  -3  -1  -1  255.17   10.30
   3  -2  -1  337.87   13.30
  -3  -2   1  322.37   12.40
  -3   2  -1  339.37   12.80
   3  -2  -1  337.37   11.40
   3   2   1  335.87   13.10
   3   2  -1  308.57   12.30
   3  -2   1  288.67   12.10
  -3  -2  -1  318.07   12.00
  -3   2   1  317.87   12.20
   3   3   1  458.85   16.80
   3  -3  -1  470.95   15.20
  -3   3  -1  484.85   16.80
  -3  -3   1  473.65   16.20
   3  -3  -1  480.85   17.30
  -3   3   1  459.15   16.20
   3  -3   1  435.16   15.00
  -3  -3  -1  462.45   15.70
   3   3  -1  427.46   16.00
   3  -3   1  437.56   16.10
   3  -4  -1  186.08    7.40
   3  -4  -1  192.08    9.20
  -3   4  -1  183.28    8.70
  -3  -4   1  169.68    7.90
   3   4   1  190.68    9.00
   3  -4   1  121.59    6.20
  -3  -4  -1  126.89    6.50
  -3   4   1  119.19    6.90
   3  -4   1  117.29    6.90
   3   4  -1  136.09    7.20
  -3  -5   1  425.06   14.90
  -3   5  -1  436.36   16.00
   3  -5  -1  432.26   16.50
   3   5   1  423.16   15.90
   3  -5  -1  437.56   14.50
   3  -5   1  486.25   17.70
  -3   5   1  465.05   17.40
  -3  -5  -1  494.85   16.80
   3  -5   1  496.05   16.60
   3   5  -1  483.25   17.30
   3   6   1 1484.05   44.60
   3  -6  -1 1500.25   43.00
  -3  -6   1 1468.85   43.20
  -3   6  -1 1491.15   44.60
   3  -6  -1 1468.85   45.20
  -3  -6  -1 1518.95   44.20
   3   6  -1 1563.04   45.10
  -3   6   1 1422.96   44.90
  -3   6   1 1475.25   43.80
   3  -6   1 1552.74   44.40
   3  -6   1 1476.35   45.20
  -3   7  -1  229.38   10.60
   3   7   1  243.58   10.80
   3  -7  -1  233.28   11.20
  -3  -7   1  249.48    9.70
   3  -7  -1  237.48    9.70
   3   7  -1  226.68   10.10
  -3  -7  -1  217.78    9.40
  -3   7   1  198.98   10.00
   3  -7   1  224.18   10.30
   3  -7   1  229.08    9.70
   3  -8  -1   84.69    5.20
  -3  -8   1   78.09    4.80
   3  -8  -1   82.19    6.20
  -3   8  -1   71.29    5.70
   3   8   1   74.79    5.80
  -3  -8  -1  103.59    5.90
   3   8  -1   98.49    6.40
  -3   8   1  104.29    6.90
   3  -8   1   98.09    6.20
   3  -8   1   87.89    6.30
   3  -9  -1  258.07   12.20
   3   9   1  269.27   11.80
   3  -9  -1  255.57   10.70
  -3   9  -1  260.37   11.70
  -3  -9   1  251.27   10.20
  -3  -9  -1  284.07   11.60
   3   9  -1  290.57   12.40
   3  -9   1  281.27   12.50
  -3   9   1  292.17   13.20
   3  -9   1  309.77   12.50
  -3 -10   1  131.59    6.70
   3 -10  -1  133.89    8.50
   3  10   1  133.79    8.10
  -3  10  -1  134.19    8.30
   3  10  -1  172.78    9.10
  -3 -10  -1  164.78    8.20
   3 -10   1  172.88    9.30
   3 -10   1  170.28    9.00
  -3  10   1  173.48    9.80
   3  11   1  117.29    7.90
  -3 -11   1  135.79    6.80
   3 -11  -1  138.59    8.80
  -3  11  -1  138.79    8.70
   3  11  -1  125.89    8.00
  -3  11   1  144.59    9.10
   3 -11   1  140.89    8.40
  -3 -11  -1  136.79    7.40
  -3 -12   1   19.20    3.10
  -3  12  -1   23.60    4.60
   3  12   1   19.60    3.90
   3 -12  -1   16.20    4.00
   3  12  -1    4.80    2.50
  -3 -12  -1    2.80    2.00
  -3  12   1    2.90    2.70
   3 -12   1    1.70    2.40
  -3  13  -1   72.09    7.60
   3  13   1   71.39    7.40
  -3 -13   1   76.59    5.20
   3 -13  -1   78.09    7.70
   3  13  -1   93.89    7.20
  -3  13   1   93.29    9.30
  -3 -13  -1   94.69    6.30
   3 -13   1   91.79    7.00
   3 -14  -1  175.28   10.60
  -3  14  -1  189.88   11.50
   3  14   1  183.08   10.60
  -3  14   1  175.68   11.70
  -3 -14  -1  191.68    9.40
   3  14  -1  195.38   10.60
   3 -14   1  178.48   10.00
  -3  15  -1   87.69    9.40
   3 -15  -1   96.29    9.10
   3  15   1  105.59    8.20
  -3 -15  -1   83.79    7.40
   3  15  -1   96.49    8.70
  -3  15   1   85.99    9.70
  -3  16  -1   47.10    7.30
   3  16   1   39.40    6.10
  -3  16   1   26.20    5.90
   3  16  -1   32.70    5.60
   3  17   1  125.69    9.90
  -3  17  -1  112.39   11.10
  -3  17   1  113.19   11.60
   3  17  -1  121.39    9.10
   3  18   1   85.39    9.30
  -3  18  -1   95.29   10.60
   3  18  -1  100.99   10.00
  -3  18   1   97.39   11.40
   3  19   1   10.80    4.50
  -3  19  -1   10.80    5.00
  -3  19   1    1.90    4.30
   3  19  -1   14.80    4.80
   3  20   1    6.40    4.70
  -3  20  -1    3.30    4.30
   3  20  -1   10.70    4.50
  -3  20   1    6.70    5.00
   3  21   1   22.50    5.90
  -3  21  -1   19.60    6.40
  -3  21   1   31.00    7.70
   3  21  -1   23.60    5.90
   3  22   1   20.40    5.90
  -3  22  -1   10.20    5.70
   3  22  -1    7.70    4.80
  -3  22   1    1.70    5.10
  -4   0  -1  631.14   22.20
   4   0  -1  624.74   22.80
   4   0   1  651.03   22.90
  -4   0   1  628.94   22.20
   4  -1  -1  771.12   26.40
  -4  -1   1  714.33   25.20
  -4   1  -1  787.22   25.90
   4   1   1  764.72   26.20
   4   1  -1  772.72   26.80
   4  -1   1  779.82   26.80
  -4  -1  -1  777.22   26.20
  -4   1   1  796.42   26.50
  -4  -2   1  146.49    7.90
   4  -2  -1  145.19    8.60
  -4   2  -1  138.69    8.10
   4   2   1  137.29    8.40
  -4   2   1   71.49    5.70
   4  -2   1   70.69    6.90
   4   2  -1   52.49    5.80
  -4  -2  -1   69.49    5.40
  -4  -3   1  268.17   11.50
  -4   3  -1  252.77   11.80
   4  -3  -1  269.37   12.60
   4  -3  -1  256.07   10.00
   4   3   1  246.38   11.80
  -4   3   1  235.68   11.50
   4  -3   1  250.57   10.40
   4   3  -1  255.67   11.80
   4  -3   1  237.68   11.70
  -4  -3  -1  259.97   11.40
  -4  -4   1  818.92   26.70
  -4   4  -1  830.02   27.80
   4  -4  -1  850.91   28.50
   4   4   1  787.32   27.60
   4  -4  -1  800.12   25.20
  -4  -4  -1  746.83   25.70
   4  -4   1  763.42   26.70
   4   4  -1  775.12   26.60
   4  -4   1  800.72   25.10
  -4   4   1  794.52   26.80
   4  -5  -1  260.97   10.50
  -4  -5   1  269.27   11.50
   4  -5  -1  281.67   13.10
  -4   5  -1  281.37   12.70
   4   5   1  263.97   12.50
   4   5  -1  249.68   11.90
   4  -5   1  240.28   10.50
  -4  -5  -1  269.77   11.40
   4  -5   1  238.98   11.90
  -4   5   1  253.67   12.00
   4  -6  -1  104.69    7.70
  -4  -6   1  112.99    6.70
   4  -6  -1  113.39    6.10
  -4   6  -1  102.29    7.20
   4   6   1  108.39    7.60
   4  -6   1  111.89    7.70
  -4  -6  -1   98.89    6.60
   4  -6   1  111.59    6.50
   4   6  -1  107.49    7.40
  -4   6   1  106.19    7.50
   4   7   1  196.88   10.50
   4  -7  -1  203.78    8.90
  -4   7  -1  201.18   10.70
   4  -7  -1  197.98   10.90
  -4  -7   1  183.18    9.10
   4  -7   1  216.58    9.90
   4   7  -1  220.78   11.00
   4  -7   1  208.78   11.10
  -4   7   1  203.98   11.10
  -4  -7  -1  206.88    9.90
   4   8   1  333.57   15.00
   4  -8  -1  363.96   13.50
   4  -8  -1  338.67   15.50
  -4   8  -1  350.56   15.50
  -4  -8   1  355.56   13.70
   4   8  -1  380.46   15.80
  -4  -8  -1  359.46   14.60
   4  -8   1  384.46   14.90
  -4   8   1  372.46   16.20
   4  -8   1  362.76   15.90
   4  -9  -1  150.68    7.90
  -4  -9   1  154.98    7.90
   4  -9  -1  146.39    9.50
   4   9   1  144.69    9.20
  -4   9  -1  141.19    9.30
   4   9  -1  122.09    8.20
   4  -9   1  106.49    8.00
   4  -9   1  119.19    7.50
  -4  -9  -1  118.09    7.30
  -4   9   1  144.99    9.20
   4 -10  -1   21.10    4.70
  -4  10  -1   21.00    4.50
   4 -10  -1   17.80    3.30
   4  10   1   22.80    4.60
  -4 -10   1   19.00    3.40
   4  10  -1   14.00    3.60
  -4 -10  -1   26.30    4.00
  -4  10   1   22.20    4.70
   4 -10   1   19.70    4.50
   4 -10   1   16.90    3.70
   4 -11  -1  114.89    8.80
   4  11   1  130.99    8.80
  -4 -11   1  123.39    7.10
  -4  11  -1  108.89    8.60
  -4 -11  -1  132.69    7.90
   4 -11   1  132.19    8.10
   4  11  -1  113.89    8.30
  -4  11   1  122.29    9.20
   4 -11   1  124.69    8.70
  -4 -12   1   89.59    6.40
   4  12   1  119.19    8.50
   4 -12  -1  104.49    9.70
  -4  12  -1  111.79    8.80
   4  12  -1   94.49    7.60
  -4 -12  -1  100.39    6.90
   4 -12   1   91.39    8.60
  -4  12   1   80.69    8.90
  -4  13  -1  100.39    9.80
   4 -13  -1   96.39    9.50
  -4 -13   1   96.89    6.50
   4  13   1   95.59    9.10
   4  13  -1   96.19    8.90
  -4 -13  -1  102.09    7.00
   4 -13   1   83.79    8.50
  -4  13   1   78.29    9.30
   4 -14  -1   71.69    8.30
  -4  14  -1  100.59   10.20
   4  14   1   71.09    8.00
  -4 -14  -1   60.89    6.20
   4  14  -1   62.99    7.40
  -4  14   1   75.29    8.90
   4 -14   1   69.79    7.60
  -4  15  -1  125.69   11.70
   4  15   1   99.19    9.60
   4 -15  -1  116.69    9.20
  -4  15   1  120.69   12.40
   4  15  -1  123.99    9.30
  -4  16  -1  182.28   12.90
   4  16   1  201.78   12.40
   4  16  -1  189.38   11.70
  -4  16   1  159.38   12.50
   4  17   1   30.80    6.30
  -4  17  -1   44.70    8.00
  -4  17   1   30.10    6.80
   4  17  -1   34.00    6.30
  -4  18  -1   34.10    7.30
   4  18   1   39.90    7.10
  -4  18   1   29.10    7.10
   4  18  -1   33.80    6.30
   4  19   1   22.20    5.90
  -4  19  -1   31.10    7.50
   4  19  -1   16.90    5.40
  -4  19   1   19.80    6.30
   4  20   1   14.00    5.50
  -4  20  -1   19.60    6.40
  -4  20   1   31.20    8.00
   4  20  -1   20.10    5.80
   4  21   1    0.70    4.30
  -4  21  -1    6.60    5.50
  -4  21   1    7.90    5.70
   4  21  -1   -1.60    4.20
  -5   0  -1    6.10    2.90
   5   0   1    7.70    3.30
   5   0  -1   10.10    3.80
  -5   0   1    9.90    3.20
   5  -1  -1  257.87   13.10
  -5  -1   1  235.38   12.00
   5   1   1  231.48   12.60
  -5   1  -1  241.58   12.40
  -5   1   1  284.27   13.60
   5   1  -1  314.27   14.70
  -5  -1  -1  285.87   13.50
   5  -1   1  275.27   14.10
  -5  -2   1  317.77   14.20
   5   2   1  329.47   15.20
  -5   2  -1  307.97   14.50
   5  -2  -1  319.97   12.60
   5  -2  -1  300.97   15.00
   5   2  -1  297.77   14.50
  -5  -2  -1  271.17   13.30
   5  -2   1  291.37   14.40
  -5   2   1  310.67   14.40
   5  -3  -1  135.19    7.30
  -5  -3   1  128.49    8.30
   5   3   1  153.18    9.70
   5  -3  -1  140.99    9.70
  -5   3  -1  145.09    9.50
   5   3  -1  126.89    8.80
  -5   3   1  122.09    8.50
  -5  -3  -1  115.69    7.90
   5  -3   1  121.89    7.30
   5  -3   1  116.79    8.60
   5   4   1  156.68    9.90
  -5   4  -1  150.28    9.70
  -5  -4   1  158.68    9.20
   5  -4  -1  171.18   10.70
   5  -4  -1  161.78    7.90
  -5   4   1  141.09    9.50
   5  -4   1  133.39    9.40
   5  -4   1  125.79    7.60
  -5  -4  -1  149.79    9.00
   5   4  -1  139.99    9.20
   5  -5  -1  181.38   11.30
   5   5   1  173.58   10.80
   5  -5  -1  177.58    8.50
  -5  -5   1  179.88    9.90
  -5   5  -1  181.78   10.80
  -5   5   1  173.38   10.70
   5   5  -1  164.98   10.30
  -5  -5  -1  185.38   10.10
   5  -5   1  184.78    9.20
   5  -5   1  187.48   11.00
   5  -6  -1  436.86   16.00
   5   6   1  456.45   19.10
  -5   6  -1  426.36   18.80
   5  -6  -1  445.66   19.60
  -5  -6   1  451.65   17.50
  -5   6   1  478.85   19.90
   5  -6   1  464.35   17.60
   5   6  -1  459.45   19.60
  -5  -6  -1  477.45   18.50
   5  -6   1  469.45   19.90
   5  -7  -1  203.68   12.10
   5  -7  -1  186.98    9.00
   5   7   1  178.48   10.90
  -5  -7   1  201.58   10.20
  -5   7  -1  163.28   10.60
  -5  -7  -1  189.58   10.00
   5  -7   1  174.48    9.40
   5  -7   1  183.38   11.30
  -5   7   1  168.38   10.90
   5   7  -1  187.38   11.10
   5  -8  -1   75.99    5.70
   5   8   1   87.79    8.80
  -5   8  -1   79.79    8.50
   5  -8  -1   69.09    8.20
  -5  -8   1   84.49    6.60
   5  -8   1   79.39    8.70
   5  -8   1   95.69    6.90
  -5   8   1   96.59    9.50
   5   8  -1  108.99    8.40
  -5  -8  -1   90.29    7.00
  -5  -9   1  101.09    7.10
   5  -9  -1  105.09    6.80
   5  -9  -1   73.29    8.60
   5   9   1  117.29    8.80
  -5   9  -1  117.89    9.20
   5   9  -1   79.69    8.40
   5  -9   1  112.19    7.60
   5  -9   1  129.29    9.30
  -5   9   1  115.09    9.30
  -5  -9  -1  109.99    7.70
   5 -10  -1  148.29   10.80
  -5  10  -1  140.29   10.50
   5 -10  -1  141.09    8.30
  -5 -10   1  166.68    9.10
   5  10   1  172.78   10.90
   5 -10   1  172.08    9.70
   5  10  -1  185.38   11.30
  -5  10   1  175.68   12.00
   5 -10   1  188.08   11.50
  -5 -10  -1  173.98    9.90
   5 -11  -1   89.39   10.10
  -5 -11   1  105.99    7.20
  -5  11  -1   88.59    9.60
   5 -11  -1   87.49    6.70
   5  11   1   78.59    8.60
   5 -11   1   83.19    7.80
   5  11  -1   73.49    8.40
  -5 -11  -1  104.29    7.40
  -5  11   1   99.39   10.70
   5 -11   1   83.79    9.00
   5 -12  -1   45.60    7.40
  -5 -12   1   39.90    5.20
   5  12   1   32.20    6.00
  -5  12  -1   34.80    7.00
   5  12  -1   15.10    4.40
  -5  12   1    7.70    4.30
  -5 -12  -1   30.00    4.90
   5 -12   1   22.60    5.30
   5 -12   1   13.10    3.80
  -5  13  -1   85.39   10.00
   5 -13  -1   95.19   10.20
   5  13   1   81.49    8.90
   5 -13   1   94.79    9.70
  -5 -13  -1  106.59    7.80
  -5  13   1   82.99   10.10
   5  13  -1   83.59    9.10
   5  14   1  103.89   10.50
   5 -14  -1   75.89    9.10
  -5  14  -1   81.89   10.10
   5  14  -1   96.99    9.80
  -5  14   1   88.29   10.60
   5 -15  -1   35.00    7.80
  -5  15  -1   34.00    7.10
   5  15   1   34.90    6.60
   5  15  -1   27.90    5.60
  -5  15   1   24.10    7.00
  -5  16  -1   50.79    9.00
   5  16   1   62.49    8.90
  -5  16   1   44.80    8.60
   5  16  -1   45.40    7.40
  -5  17  -1   37.80    7.90
   5  17   1   45.50    7.60
   5  17  -1   34.50    6.60
  -5  17   1   39.60    8.30
   5  18   1   58.79    8.80
  -5  18  -1   49.70    9.40
   5  18  -1   63.89    8.90
  -5  18   1   76.79   11.00
  -5  19  -1   19.00    6.90
   5  19   1    4.50    4.60
   5  19  -1   14.90    5.60
  -5  19   1   29.10    8.00
   6   0  -1  593.54   24.80
   6   0   1  576.14   24.30
  -6   0  -1  592.34   23.80
  -6   0   1  597.04   23.80
   6   1   1  230.48   13.20
   6  -1  -1  228.48   13.70
  -6  -1   1  213.38   12.30
  -6   1  -1  199.98   12.30
   6  -1   1  223.48   13.60
  -6   1   1  249.18   13.50
   6   1  -1  241.98   14.20
  -6  -1  -1  239.88   13.10
  -6  -2   1   93.39    9.20
   6  -2  -1  108.89   10.60
  -6   2  -1   81.89    9.10
   6   2   1  111.89   10.70
   6  -2  -1   85.39    6.50
   6  -2   1   56.09    6.40
   6   2  -1   59.39    8.20
  -6  -2  -1   66.29    7.80
   6  -2   1   62.79    8.40
  -6   2   1   69.69    8.20
  -6   3  -1  141.59   10.40
   6   3   1  132.09   10.30
   6  -3  -1  125.99   11.80
  -6  -3   1  133.99    9.50
   6  -3  -1  127.49    7.70
  -6  -3  -1  142.09    9.60
   6  -3   1  140.49   10.70
   6   3  -1  135.59   10.30
  -6   3   1  127.09    9.80
   6  -3   1  122.69    8.20
  -6  -4   1  234.98   12.70
  -6   4  -1  209.68   13.30
   6  -4  -1  268.07   14.90
   6  -4  -1  236.18   10.90
   6   4   1  248.08   14.10
  -6  -4  -1  226.48   12.50
  -6   4   1  230.38   13.40
   6  -4   1  235.48   13.70
   6  -4   1  232.18   11.30
   6   4  -1  213.28   13.20
   6  -5  -1  105.69   10.70
  -6   5  -1  115.69   11.10
   6   5   1  118.49    9.40
  -6  -5   1   90.99    8.80
   6  -5  -1   98.39    6.70
   6  -5   1   97.09    7.00
   6  -5   1   78.19    9.30
  -6  -5  -1  109.69   10.00
  -6   5   1   92.19    9.70
   6   5  -1   96.29   10.00
  -6  -6   1  121.99    8.80
   6  -6  -1  130.49    7.60
  -6   6  -1  119.49    9.80
   6  -6  -1  128.89   10.50
   6   6   1  120.89    9.70
   6  -6   1  142.79    8.70
  -6   6   1  139.39   10.80
  -6  -6  -1  132.99    9.40
   6  -6   1  138.59   10.80
   6   6  -1  147.09   10.70
   6  -7  -1   41.50    5.00
   6   7   1   48.80    7.30
   6  -7  -1   43.80    7.50
  -6  -7   1   41.50    5.90
  -6   7  -1   54.39    7.70
   6  -7   1   43.50    7.30
   6   7  -1   43.10    6.80
   6  -7   1   59.09    6.30
  -6  -7  -1   58.49    7.30
  -6   7   1   38.60    6.90
   6   8   1  158.28   11.60
  -6  -8   1  167.78   10.20
  -6   8  -1  176.88   12.30
   6  -8  -1  177.58   12.50
   6  -8  -1  183.98    9.40
   6  -8   1  200.68   10.60
   6   8  -1  178.68   12.30
  -6  -8  -1  188.58   11.30
   6  -8   1  208.88   13.20
  -6   8   1  229.38   13.90
   6  -9  -1  103.39    7.60
   6  -9  -1   91.29   10.70
  -6   9  -1  104.89   11.30
  -6  -9   1   91.09    8.40
   6   9   1   87.69    9.60
   6  -9   1   68.89    8.80
  -6   9   1   81.49    9.70
   6  -9   1   85.29    7.90
  -6  -9  -1   83.79    8.20
   6   9  -1   84.39    9.60
  -6  10  -1    5.30    4.20
   6  10   1    5.50    3.80
  -6 -10   1   -1.00    2.40
   6 -10  -1    6.30    4.30
   6  10  -1    2.00    3.40
  -6  10   1    5.80    4.30
  -6 -10  -1    1.70    3.00
   6 -10   1    3.00    2.80
   6 -10   1    2.50    3.80
  -6 -11   1   92.79    8.40
   6 -11  -1   84.29   10.00
  -6  11  -1  107.39   11.50
   6  11   1   89.29    9.90
  -6  11   1  111.59   12.00
  -6 -11  -1  116.19    8.80
   6 -11   1  112.29   11.40
   6  11  -1  130.29   10.40
   6 -11   1  102.79    8.20
   6 -12  -1   68.79    9.40
   6  12   1   82.29    9.90
  -6  12  -1   73.89   10.10
  -6 -12  -1   82.49    8.40
   6  12  -1   67.09    9.10
   6 -12   1   79.49    9.60
  -6  12   1   80.09   10.70
   6 -13  -1   14.70    5.70
   6  13   1   31.50    6.70
  -6  13  -1   21.90    6.40
   6 -13   1   19.60    5.70
  -6  13   1   26.90    6.90
   6  13  -1   24.90    6.20
   6 -14  -1   94.49   11.00
  -6  14  -1   88.09   11.40
   6  14   1   58.89    8.40
  -6  14   1   77.79   10.70
   6  14  -1   68.69    9.40
   6  15   1   70.09    9.70
  -6  15  -1   49.00    8.80
   6  15  -1   69.79    9.40
  -6  15   1   80.19   11.40
  -6  16  -1   44.30    9.20
   6  16   1   50.59    8.50
  -6  16   1   41.40    8.80
   6  16  -1   57.39    8.50
   6  17   1   18.10    5.90
  -6  17  -1   35.70    8.30
   6  17  -1   13.40    5.40
  -6  17   1    8.10    6.10
   6  18   1   16.70    5.80
  -6  18  -1   25.80    7.30
   6  18  -1   18.50    6.20
  -6  18   1   13.00    6.80
  -7   0   1   -1.40    3.40
  -7   0  -1    1.00    3.40
   7   0  -1    8.30    4.50
   7   0   1    6.10    4.70
  -7   1  -1  127.79   12.10
   7  -1  -1  120.79    8.50
   7  -1  -1  129.99   12.80
   7   1   1  112.69   11.70
  -7  -1   1  132.19   10.50
  -7  -1  -1  143.69   11.20
   7   1  -1  153.48   12.10
  -7   1   1  137.99   11.20
   7  -1   1  127.99    9.20
   7  -1   1  143.79   13.40
  -7   2  -1  151.28   11.70
   7  -2  -1  144.39   11.70
   7   2   1  129.89   12.80
   7  -2  -1  138.69    9.60
  -7  -2   1  133.29   10.70
   7   2  -1   97.19   10.90
  -7  -2  -1  106.09   11.00
   7  -2   1  129.39    9.00
  -7   2   1  115.99   11.70
   7  -2   1  141.29   13.60
   7   3   1   27.80    6.20
   7  -3  -1    8.80    5.40
  -7   3  -1   15.70    5.20
  -7  -3   1   28.60    6.00
   7  -3   1   18.50    4.50
  -7  -3  -1   17.50    5.40
   7   3  -1   13.30    4.90
   7  -3   1   25.40    6.30
  -7   3   1   19.60    6.00
   7  -4  -1  107.99   11.80
  -7   4  -1  124.29   12.60
   7   4   1  111.99   11.60
  -7  -4   1  129.19   10.20
  -7   4   1   90.89   10.50
   7  -4   1  100.99   11.30
   7   4  -1  111.49   11.70
  -7  -4  -1  109.59   10.90
   7  -4   1  117.29    8.40
   7   5   1   62.29    8.90
   7  -5  -1   43.80    8.00
  -7   5  -1   71.89    9.80
  -7  -5   1   58.79    7.80
  -7  -5  -1   60.39    8.00
  -7   5   1   61.39    9.10
   7  -5   1   66.09    9.20
   7   5  -1   75.89    9.90
   7  -5   1   71.59    7.40
  -7  -6   1   80.79    8.90
  -7   6  -1   84.09   10.70
   7   6   1   88.89   10.70
   7  -6  -1   90.99   11.30
   7  -6   1  111.19   12.20
  -7   6   1   90.09   10.80
   7   6  -1   94.49   10.90
  -7  -6  -1  103.59   10.30
  -7  -7   1   93.09    9.40
   7  -7  -1   98.29   11.30
  -7   7  -1   88.99   10.70
   7   7   1   78.99    9.70
  -7  -7  -1   73.99    8.70
   7  -7   1   78.19   10.20
   7   7  -1   84.09   10.00
  -7   7   1   83.89   10.80
  -7   8  -1   34.10    7.40
   7   8   1   45.80    7.90
   7  -8  -1   45.60    8.40
  -7  -8   1   57.79    7.50
  -7  -8  -1   51.49    7.40
   7   8  -1   35.30    6.90
  -7   8   1   48.80    8.70
   7  -8   1   37.80    7.50
  -7   9  -1   27.30    7.00
  -7  -9   1   43.00    6.70
   7   9   1   39.80    7.70
   7  -9  -1   31.50    7.50
   7  -9   1   50.49    8.80
   7   9  -1   37.90    7.10
  -7  -9  -1   38.60    6.40
  -7   9   1   42.40    7.90
   7  10   1   83.09   10.70
  -7 -10   1   91.49    9.20
   7 -10  -1   85.09   11.10
  -7  10  -1  100.59   11.80
   7 -10   1   94.09   11.20
   7  10  -1   94.99   11.00
  -7 -10  -1  110.39   10.20
  -7  10   1  100.09   12.10
   7 -11  -1   20.70    6.80
   7  11   1   29.30    7.00
  -7  11  -1   34.30    7.70
  -7 -11  -1   27.50    5.80
   7 -11   1   22.20    6.30
   7  11  -1   15.00    5.20
  -7  11   1   17.70    6.50
  -7  12  -1   42.50    8.80
   7  12   1   46.90    8.40
   7 -12  -1   25.30    7.00
   7 -12   1   28.70    7.40
  -7  12   1   14.60    6.10
   7  12  -1   14.00    5.20
   7 -13  -1   39.70    8.30
  -7  13  -1   57.59    9.70
   7  13   1   44.40    8.10
   7  13  -1   68.79    9.90
  -7  13   1   60.89   10.30
  -7  14  -1   20.70    6.70
   7  14   1   22.90    6.20
  -7  14   1   17.20    7.20
   7  14  -1   16.40    5.90
   7  15   1   11.20    5.30
  -7  15  -1   20.90    7.00
   7  15  -1    7.50    5.20
  -7  15   1    9.50    6.30
  -8   0   1  293.07   17.40
   8   0  -1  287.37   18.00
   8   0   1  272.27   17.50
  -8   0  -1  274.67   16.90
  -8   1  -1   28.60    7.40
   8  -1  -1   33.90    7.70
  -8  -1   1   22.80    6.50
   8   1   1   45.40    8.80
   8  -1   1   57.19    9.50
  -8  -1  -1   44.30    8.30
  -8   1   1   32.10    7.80
   8   1  -1   40.20    8.50
   8   2   1   73.59   10.40
  -8  -2   1   73.99   10.20
  -8   2  -1   78.19   10.50
   8  -2  -1   85.69   11.70
  -8   2   1   55.99    9.10
   8  -2   1   57.79    9.50
  -8  -2  -1   62.69    9.30
   8   2  -1   54.09    9.30
   8   3   1   71.39   10.50
   8  -3  -1   81.99   11.30
  -8   3  -1   74.09   10.40
  -8  -3   1   83.79   10.20
   8  -3   1   88.49   11.50
  -8   3   1   83.19   11.10
   8   3  -1   91.99   11.90
  -8  -3  -1  103.49   11.20
   8   4   1   54.79    9.60
  -8  -4   1   56.49    8.80
   8  -4  -1   37.00    8.30
  -8   4  -1   45.80    8.50
   8  -4   1   39.20    8.20
  -8   4   1   46.80    8.50
   8   4  -1   44.80    8.40
  -8  -4  -1   43.20    8.00
   8   5   1   13.40    6.20
  -8   5  -1   23.40    7.10
  -8  -5   1   24.20    6.40
   8  -5  -1   23.30    7.70
   8  -5   1   19.30    6.50
  -8  -5  -1   15.60    5.30
  -8   5   1   12.50    6.30
   8   5  -1   22.00    6.70
   8  -6  -1   69.39   10.50
  -8   6  -1   61.19   10.30
  -8  -6   1   57.09    8.60
   8   6   1   61.59    9.70
   8   6  -1   70.49   10.30
   8  -6   1   87.29   11.30
  -8   6   1   59.59    9.90
  -8  -6  -1   78.69    9.80
  -8  -7   1   -1.90    3.80
  -8   7  -1    3.90    5.20
   8   7   1    3.50    4.50
   8  -7  -1   -7.50    3.40
  -8   7   1    5.30    5.30
   8  -7   1   -2.80    4.40
   8   7  -1    7.80    5.00
  -8  -7  -1    4.40    4.70
  -8   8  -1   69.99   10.80
   8   8   1   58.29    9.70
  -8  -8   1   58.69    8.30
   8  -8  -1   53.69    9.80
   8   8  -1   72.89   10.70
  -8   8   1   61.69   10.40
   8  -8   1   65.09    9.90
  -8  -8  -1   54.09    8.20
   8   9   1   55.29    9.50
   8  -9  -1   48.50    9.60
  -8   9  -1   55.69   10.10
  -8  -9   1   52.39    7.90
   8  -9   1   47.90    9.40
  -8   9   1   48.90    9.60
  -8  -9  -1   45.70    7.70
   8   9  -1   50.29    8.60
   8 -10  -1    9.50    6.10
   8  10   1    2.40    4.60
  -8  10  -1    3.50    5.20
  -8  10   1    3.00    5.50
   8 -10   1    1.10    5.40
  -8 -10  -1    9.90    5.20
   8  10  -1    3.40    4.50
   8  11   1   43.50    8.70
   8 -11  -1   58.29   10.10
  -8  11  -1   60.29   10.70
   8 -11   1   37.30    8.60
  -8  11   1   47.00    9.90
   8  11  -1   59.89    9.70
   8  12   1   57.69    9.90
   8 -12  -1   29.80    8.70
  -8  12  -1   49.40    9.60
  -8  12   1   29.50    8.20
   8  12  -1   44.30    8.70
  -9   0  -1   16.80    6.40
   9   0   1   17.80    7.50
  -9   0   1   20.80    6.60
   9   0  -1   11.30    6.80
  -9   1  -1   48.60    9.50
   9   1   1   63.29   11.00
   9  -1  -1   77.49   11.70
  -9  -1   1   57.99   10.30
  -9  -1  -1   68.29   10.50
  -9   1   1   40.30    8.60
   9   1  -1   73.39   11.50
   9  -1   1   71.99   11.70
  -9  -2   1   59.59    9.70
   9   2   1   46.60    9.50
  -9   2  -1   56.79   10.20
   9  -2  -1   50.49    9.90
  -9   2   1   46.60    9.00
   9   2  -1   31.30    8.50
   9  -2   1   61.29   10.90
  -9  -2  -1   43.90    9.20
   9   3   1   -0.50    4.90
  -9  -3   1    1.40    4.90
   9  -3  -1    0.50    5.00
  -9   3  -1    0.00    5.00
  -9  -3  -1    4.40    5.50
   9  -3   1    0.20    5.80
   9   3  -1   -0.50    4.70
  -9   3   1   -1.20    5.10
   9   4   1   68.09   10.90
  -9   4  -1   48.50    9.70
  -9  -4   1   70.49   10.00
   9  -4  -1   54.09    9.80
  -9  -4  -1   64.59    9.90
   9   4  -1   41.60    9.10
   9  -4   1   69.89   11.70
  -9   4   1   45.10    9.50
   9  -5  -1   26.80    8.50
   9   5   1   36.30    8.90
  -9   5  -1   16.30    7.20
  -9  -5   1   22.40    6.70
  -9   5   1   28.00    8.50
   9   5  -1   24.00    8.10
  -9  -5  -1   28.10    7.40
   9  -5   1   23.60    8.20
  -9  -6   1    5.60    5.20
   9  -6  -1   12.10    6.50
  -9   6  -1    4.10    6.50
   9   6   1    3.40    5.90
  -9   6   1    3.20    5.40
  -9  -6  -1   10.60    5.80
   9  -6   1    4.00    5.60
   9   6  -1    3.70    5.30
  -9  -7   1   49.10    8.60
  -9   7  -1   59.39   10.50
   9  -7  -1   57.19   10.70
   9   7   1   54.89   10.30
  -9   7   1   38.50    9.10
   9   7  -1   47.90    9.20
  -9  -7  -1   32.40    7.50
   9  -7   1   56.89   10.60
   0   0  -2   -0.10    0.10
   0   0  -2    0.00    0.10
   0   0   2    0.00    0.10
   0   0   2    0.00    0.10
   0  -1  -2   -0.50    0.30
   0  -1   2   -0.70    0.20
   0  -1  -2   -1.00    0.20
   0   1  -2   -0.50    0.20
   0   1   2   -0.90    0.20
   0   1   2   -0.70    0.20
   0   2   2    0.20    0.40
   0  -2   2   -0.40    0.20
   0  -2  -2    0.10    0.30
   0   2  -2   -0.40    0.30
   0   3  -2  868.11   24.00
   0   3  -2  876.81   24.00
   0   3  -2  901.71   25.50
   0  -3  -2  868.11   25.30
   0   3   2  891.21   25.60
   0  -4  -2    1.90    0.90
   0   4   2    3.20    1.30
   0   4  -2    2.80    0.70
   0  -4   2    3.40    0.50
   0   4  -2    2.10    1.00
   0  -4   2    3.60    1.20
   0   4  -2    2.30    0.60
   0   5  -2  294.17   10.70
   0  -5  -2  310.77   10.40
   0   5  -2  297.57    9.20
   0   5  -2  312.97    9.50
   0  -5   2  310.07    9.10
   0   5   2  295.07   10.70
   0   6   2  121.09    6.00
   0   6  -2  126.09    5.10
   0  -6  -2  122.49    5.50
   0   7  -2    2.30    1.20
   0  -7  -2    4.20    1.50
   0   7   2    6.40    2.00
   0  -7   2    2.50    0.90
   0  -8  -2  166.68    7.10
   0   8   2  170.28    8.00
   0  -8   2  167.28    6.00
   0   8  -2  163.98    7.10
   0   9  -2  785.42   23.90
   0   9   2  763.12   24.90
   0  -9  -2  737.33   23.60
   0  10  -2   17.70    2.90
   0  10   2   16.30    3.20
   0 -10  -2   19.80    3.00
   0 -11  -2  905.31   28.80
   0  11  -2  966.50   29.40
   0  11   2  934.71   30.50
   0  12   2  122.89    7.70
   0  12  -2  118.29    6.90
   0 -12   2  106.09    5.40
   0 -12  -2  108.89    6.20
   0  13   2   34.10    5.10
   0 -13  -2   30.80    3.80
   0 -13   2   31.40    3.20
   0  13  -2   33.10    4.50
   0  14   2   78.99    7.70
   0  14  -2   66.49    6.50
   0 -14  -2   75.89    5.50
   0 -15  -2  304.87   12.80
   0  15  -2  320.07   13.90
   0  15   2  321.77   14.80
   0 -16  -2   14.40    3.20
   0  16  -2   12.50    3.70
   0  16   2   12.80    4.00
   0  17   2  119.79    9.20
   0  17  -2  128.29    8.80
   0  18   2   46.40    6.60
   0  18  -2   46.80    6.40
   0  19  -2   52.59    7.20
   0  19   2   67.59    8.40
   0  20  -2   12.40    4.40
   0  20   2    7.40    4.30
   0  21  -2   38.70    6.70
   0  21   2   29.90    6.80
   0  22   2   -2.20    3.50
   0  22  -2    6.30    4.10
   0  23   2   79.79   10.10
   0  23  -2   95.39   10.50
  -1   0  -2  172.78    5.70
   1   0  -2  140.99    5.60
  -1   1  -2 2914.61   70.59
   1  -1  -2 2427.86   69.29
   1  -1  -2 2413.06   70.49
  -1  -1  -2 2589.34   77.39
   1   1  -2 3097.29   77.59
   1  -2  -2 1229.68   35.10
  -1   2  -2 1251.57   34.80
  -1   2  -2 1300.97   35.40
   1   2   2 1217.98   35.20
   1   2  -2 1302.47   36.40
  -1  -2  -2 1306.07   36.60
  -1   2   2 1315.77   36.70
  -1   3  -2  334.47   11.10
  -1   3  -2  327.97   10.30
  -1  -3   2  319.47    9.80
   1  -3  -2  336.97   10.80
   1   3   2  328.77   10.90
  -1  -3  -2  333.87   10.80
   1  -3   2  330.47   10.50
  -1   3   2  340.27   10.30
   1  -3   2  336.67   11.10
   1   3  -2  329.67   10.50
  -1   3   2  339.57   11.00
   1  -4  -2  407.66   12.90
  -1   4  -2  404.06   12.30
  -1   4  -2  397.86   13.20
   1   4   2  376.66   12.80
  -1  -4   2  405.86   11.70
   1  -4   2  401.46   13.30
  -1  -4  -2  398.96   12.80
  -1   4   2  413.36   13.20
  -1   4   2  409.16   12.60
   1   4  -2  400.06   12.40
   1  -4   2  412.56   12.50
  -1   5  -2  499.65   16.20
   1  -5  -2  476.95   15.60
   1   5   2  490.75   15.80
  -1   5  -2  502.75   15.20
  -1  -5   2  494.35   14.40
  -1   5   2  535.65   16.50
  -1   5   2  490.65   15.70
  -1  -5  -2  514.65   15.90
   1  -5   2  498.65   16.40
   1  -5   2  510.45   15.40
   1   5  -2  494.35   15.30
  -1   6  -2   88.39    5.10
  -1  -6   2   91.69    3.70
   1  -6  -2   86.39    4.70
  -1   6  -2   93.69    4.50
   1   6   2   98.99    5.00
  -1  -6  -2   97.69    4.70
  -1   6   2   80.49    4.50
   1  -6   2   87.49    5.10
  -1   6   2   91.39    5.10
   1   6  -2   89.29    4.20
   1  -6   2   94.09    4.30
   1  -7  -2 1250.37   36.50
  -1   7  -2 1255.27   36.10
   1   7   2 1193.38   36.60
  -1  -7   2 1276.17   34.90
  -1   7   2 1180.88   35.20
   1  -7   2 1155.28   33.50
  -1   7   2 1162.58   34.50
  -1  -7  -2 1165.68   34.10
   1   7  -2 1142.09   33.50
   1  -7   2 1178.48   35.00
   1  -8  -2  232.78    9.30
   1   8   2  234.68    9.60
  -1   8  -2  235.08    9.30
  -1  -8   2  232.48    7.80
   1   8  -2  206.28    8.00
  -1  -8  -2  208.48    8.50
   1  -8   2  212.28    8.00
  -1   8   2  217.78    9.80
   1   9   2  410.16   15.10
  -1  -9   2  410.76   12.80
   1  -9  -2  419.06   14.60
  -1   9  -2  410.86   14.70
  -1  -9  -2  454.05   14.90
   1  -9   2  423.46   14.20
   1   9  -2  429.16   14.40
  -1   9   2  411.76   16.20
   1  10   2  122.29    7.10
  -1 -10   2  128.99    5.20
   1 -10  -2  115.49    6.40
  -1  10  -2  119.19    6.70
  -1 -10  -2  121.79    6.30
  -1  10   2  102.29    7.10
   1 -10   2  121.19    5.80
   1  10  -2  128.19    6.20
   1 -11  -2  317.57   12.60
  -1 -11   2  335.77   10.90
  -1  11  -2  312.47   13.10
   1  11   2  340.07   13.70
   1  11  -2  312.57   12.20
  -1  11   2  299.07   13.90
   1 -11   2  343.67   11.80
  -1 -11  -2  326.27   12.30
   1  12   2   15.00    3.30
   1 -12  -2   21.30    3.40
  -1 -12   2   14.30    2.00
  -1  12  -2   17.50    3.50
   1 -12   2   19.00    2.80
  -1  12   2   15.90    4.00
  -1 -12  -2   16.90    3.00
   1  12  -2   23.00    3.50
   1 -13  -2  555.64   19.00
   1  13   2  520.45   20.00
  -1  13  -2  501.55   19.50
  -1 -13   2  535.75   16.50
   1  13  -2  529.45   18.80
   1 -13   2  530.65   17.50
  -1  13   2  495.65   20.60
  -1 -13  -2  527.45   18.10
  -1  14  -2   30.80    4.90
   1 -14  -2   36.70    4.60
   1  14   2   34.60    5.40
  -1  14   2   44.90    6.20
  -1 -14  -2   51.09    5.10
   1 -14   2   48.80    4.80
   1  14  -2   47.50    5.40
  -1  15  -2   46.90    6.00
   1  15   2   49.60    6.20
  -1 -15  -2   58.19    5.60
  -1  15   2   57.69    7.50
   1  15  -2   58.39    6.30
   1  16   2   46.00    6.60
  -1  16  -2   48.10    6.50
  -1 -16  -2   42.50    4.90
   1  16  -2   42.20    5.80
  -1  16   2   49.70    7.00
   1  17   2   14.70    4.10
  -1  17  -2   12.20    3.90
   1  17  -2   10.90    3.50
  -1  17   2   13.70    4.50
   1  18   2    4.80    3.50
  -1  18  -2    8.00    3.80
   1  18  -2    4.90    3.20
  -1  18   2    6.40    3.90
  -1  19  -2   70.19    8.60
   1  19   2   83.99    8.80
   1  19  -2   82.99    8.50
  -1  19   2   86.39    9.90
   1  20   2   28.30    5.90
  -1  20  -2   31.00    6.10
   1  20  -2   27.40    5.40
  -1  20   2   34.70    6.90
  -1  21  -2   79.09    9.50
   1  21   2   88.09    9.70
  -1  21   2  103.99   11.50
   1  21  -2   74.09    8.40
  -1  22  -2    0.10    3.80
   1  22   2   10.30    4.50
   1  22  -2    8.10    4.20
  -1  22   2   -2.80    4.00
   1  23   2    5.50    4.40
  -1  23  -2   -3.50    3.80
  -1  23   2   -5.60    3.80
   1  23  -2   -4.60    3.30
  -2   0   2   72.79    4.00
   2   0   2   79.19    4.30
   2   0  -2   71.59    4.40
  -2   0  -2   78.59    4.30
  -2  -1   2  633.24   19.20
   2  -1  -2  633.34   19.90
   2   1   2  602.84   19.50
  -2   1  -2  616.34   19.30
   2   1  -2  548.45   17.50
   2  -1   2  542.45   17.40
  -2   1   2  549.05   17.30
  -2  -1  -2  542.75   17.30
   2  -2  -2  277.87   10.30
  -2  -2   2  269.87    9.40
   2   2   2  258.07    9.80
  -2   2  -2  256.07    9.60
   2  -2  -2  262.37    8.30
   2   2  -2  299.67   10.90
  -2   2   2  312.27   11.00
   2  -2   2  307.17   11.00
  -2  -2  -2  301.07   10.80
   2  -2   2  315.87   10.90
   2   3   2 1296.87   38.40
  -2  -3   2 1330.17   37.60
  -2   3  -2 1319.77   38.10
   2  -3  -2 1340.87   36.70
   2  -3  -2 1291.07   38.80
   2   3  -2 1351.46   39.20
  -2  -3  -2 1355.36   39.10
  -2   3   2 1325.17   39.30
   2  -3   2 1363.46   39.30
   2  -3   2 1377.56   39.20
   2  -4  -2  121.39    6.40
   2   4   2  126.69    6.20
  -2   4  -2  127.99    5.90
  -2   4  -2  115.89    5.90
  -2  -4   2  125.69    5.30
   2  -4  -2  130.39    5.10
  -2  -4  -2  138.79    6.10
   2   4  -2  137.59    6.30
   2  -4   2  140.79    6.40
   2  -4   2  149.88    6.50
  -2   4   2  137.29    5.50
  -2   4   2  127.19    6.30
  -2   5  -2  139.69    6.90
  -2  -5   2  150.88    6.00
   2  -5  -2  147.79    5.90
  -2   5  -2  151.88    6.70
   2   5   2  150.28    7.00
   2  -5  -2  150.18    7.50
   2   5  -2  125.19    5.90
   2  -5   2  119.79    5.90
  -2  -5  -2  120.69    5.80
   2  -5   2  123.79    6.00
  -2   5   2  120.69    5.40
  -2   5   2  116.49    6.10
   2  -6  -2  279.97   11.20
  -2   6  -2  263.97   10.10
  -2  -6   2  250.07    9.00
   2   6   2  266.77   10.50
   2  -6   2  240.98    9.90
   2   6  -2  241.08    9.60
   2  -6   2  241.88    9.60
  -2   6   2  242.78   10.10
  -2  -6  -2  253.07    9.50
  -2   6   2  257.97    9.40
   2   7   2   55.09    4.90
   2  -7  -2   61.39    5.60
  -2  -7   2   49.10    3.10
  -2   7  -2   45.40    4.20
  -2   7   2   37.40    4.40
   2  -7   2   29.50    3.40
  -2  -7  -2   33.90    3.60
  -2   7   2   39.50    4.00
   2   7  -2   35.50    3.60
   2  -7   2   39.90    4.20
   2  -8  -2  212.48   10.00
  -2  -8   2  204.78    7.80
  -2   8  -2  213.48    9.20
   2   8   2  214.28    9.40
  -2   8   2  174.38    8.70
   2   8  -2  174.58    7.70
  -2  -8  -2  152.48    7.30
   2  -8   2  163.58    8.10
   2  -8   2  161.98    7.60
  -2   9  -2  765.62   24.20
  -2  -9   2  723.73   22.30
   2   9   2  737.63   24.40
   2  -9  -2  735.53   25.10
   2  -9   2  707.13   23.20
   2   9  -2  737.73   23.40
  -2  -9  -2  701.63   23.20
   2  -9   2  770.02   24.60
  -2   9   2  749.73   25.00
  -2  10  -2   95.89    6.30
   2  10   2  100.09    6.50
   2 -10  -2  113.49    7.20
  -2 -10   2   99.39    4.90
   2 -10   2   94.19    6.30
  -2 -10  -2   81.39    5.40
   2 -10   2   93.39    5.60
   2  10  -2   90.19    5.70
  -2  10   2  102.29    6.90
  -2  11  -2  703.73   23.70
   2 -11  -2  685.73   24.20
  -2 -11   2  697.93   21.10
   2  11   2  661.33   23.50
  -2 -11  -2  680.53   22.90
  -2  11   2  709.03   25.40
   2  11  -2  725.03   23.20
   2 -11   2  701.73   22.90
  -2  12  -2   92.59    6.80
  -2 -12   2   94.39    4.80
   2 -12  -2   99.59    7.10
   2  12   2   77.79    6.20
   2  12  -2  103.99    6.40
   2 -12   2  110.19    6.30
  -2  12   2   93.39    7.50
  -2 -12  -2  108.19    6.50
   2  13   2   45.00    5.60
  -2  13  -2   64.99    6.90
  -2 -13   2   56.39    3.70
   2 -13  -2   75.79    7.30
  -2  13   2   63.19    7.70
   2  13  -2   58.49    5.80
   2 -13   2   60.09    4.90
  -2 -13  -2   69.99    5.20
  -2  14  -2   66.09    7.10
   2  14   2   57.49    6.70
   2 -14  -2   67.49    7.10
   2  14  -2   75.79    6.10
  -2  14   2   60.39    7.60
  -2 -14  -2   92.49    6.10
   2 -14   2   85.09    5.80
   2 -15  -2  268.87   13.00
  -2  15  -2  256.97   13.20
   2  15   2  231.78   12.70
  -2  15   2  216.58   13.40
   2  15  -2  253.87   12.00
  -2 -15  -2  243.98   10.80
   2  16   2   56.29    7.00
  -2  16  -2   69.79    8.00
   2 -16  -2   61.99    6.90
   2  16  -2   70.79    7.30
  -2 -16  -2   82.09    8.70
  -2  16   2   51.29    7.70
   2  17   2   69.19    8.10
  -2  17  -2   79.39    8.80
   2  17  -2   98.29    7.80
  -2  17   2   69.39    8.90
  -2  18  -2   56.19    7.90
   2  18   2   56.29    7.60
   2  18  -2   50.39    6.70
  -2  18   2   37.60    7.20
  -2  19  -2   40.00    6.70
   2  19   2   43.30    7.00
   2  19  -2   40.80    6.40
  -2  19   2   49.90    8.20
  -2  20  -2    8.60    4.50
   2  20   2    6.10    3.90
   2  20  -2    5.90    3.70
  -2  20   2    6.10    5.00
  -2  21  -2   21.30    6.00
   2  21   2   31.40    6.70
  -2  21   2   24.10    6.70
   2  21  -2   21.20    5.30
   2  22   2   16.40    5.60
  -2  22  -2   11.60    5.30
   2  22  -2    9.20    4.60
  -2  22   2   11.80    5.90
  -3   0   2  624.54   20.20
   3   0  -2  609.24   20.70
  -3   0  -2  594.44   20.10
   3   0   2  589.94   20.30
   3   1   2 1064.99   32.30
  -3   1  -2 1023.20   31.90
   3  -1  -2 1031.50   32.60
  -3  -1   2 1048.00   31.80
   3  -1   2 1020.10   32.40
  -3  -1  -2 1047.10   32.10
  -3   1   2 1062.19   32.30
   3   1  -2 1074.49   32.80
   3  -2  -2  101.89    4.70
  -3   2  -2   92.19    5.70
  -3  -2   2  102.19    5.80
   3   2   2  101.99    6.10
   3  -2  -2  112.09    6.50
   3  -2   2  143.09    7.50
   3   2  -2  147.59    7.60
  -3  -2  -2  147.39    7.30
  -3   2   2  145.39    7.40
  -3   3  -2   93.59    5.80
   3  -3  -2   94.59    6.20
   3   3   2   88.89    5.90
  -3  -3   2   90.39    5.30
   3  -3  -2   86.19    4.30
   3  -3   2   99.19    5.60
   3  -3   2   97.19    6.10
   3   3  -2   89.89    5.80
  -3  -3  -2  101.99    5.90
  -3   3   2  104.59    6.10
   3  -4  -2  389.76   14.90
  -3   4  -2  367.36   13.90
   3  -4  -2  356.66   12.00
   3   4   2  369.06   14.20
  -3  -4   2  358.66   13.10
   3   4  -2  397.86   15.30
  -3   4   2  421.96   15.60
   3  -4   2  430.56   14.90
   3  -4   2  420.86   15.50
  -3  -4  -2  421.96   15.00
  -3   5  -2  157.48    8.00
  -3  -5   2  162.28    7.30
   3  -5  -2  163.78    8.70
   3  -5  -2  157.28    6.60
   3   5   2  155.48    8.20
  -3   5   2  205.38    9.50
   3   5  -2  192.68    9.10
   3  -5   2  184.18    9.00
  -3  -5  -2  211.28    9.00
   3  -5   2  185.28    8.50
  -3   6  -2  379.56   14.40
   3  -6  -2  372.36   12.80
   3  -6  -2  342.17   14.80
   3   6   2  384.66   14.60
  -3  -6   2  379.36   13.20
   3   6  -2  364.16   13.60
   3  -6   2  338.87   13.10
  -3   6   2  351.06   13.90
  -3  -6  -2  339.47   13.00
   3  -6   2  340.57   13.50
  -3   6   2  337.67   12.30
  -3  -7   2  626.74   20.20
   3  -7  -2  641.94   20.20
   3   7   2  677.73   22.30
   3  -7  -2  609.54   22.50
  -3   7  -2  627.54   21.70
   3   7  -2  647.24   22.10
   3  -7   2  649.93   22.20
   3  -7   2  647.94   21.90
  -3   7   2  654.93   22.70
  -3   7   2  650.13   21.20
  -3  -7  -2  663.53   21.60
  -3  -8   2  398.96   13.90
  -3   8  -2  404.76   15.40
   3  -8  -2  386.96   16.20
   3   8   2  404.56   15.70
   3  -8   2  329.97   13.50
   3  -8   2  356.06   13.70
   3   8  -2  315.07   13.20
  -3   8   2  331.27   14.20
  -3  -8  -2  338.17   12.90
   3  -9  -2  303.77   13.70
  -3   9  -2  308.67   13.00
  -3  -9   2  310.57   11.30
   3   9   2  277.07   12.70
  -3  -9  -2  308.77   12.30
   3  -9   2  320.17   13.00
  -3   9   2  277.27   13.30
   3  -9   2  314.87   13.00
   3   9  -2  304.67   12.70
  -3 -10   2   77.89    4.70
   3 -10  -2   59.19    6.70
  -3  10  -2   69.69    6.70
   3  10   2   60.79    6.30
   3 -10   2   57.39    5.90
  -3  10   2   79.09    7.70
   3 -10   2   73.69    6.60
  -3 -10  -2   61.59    5.00
   3  10  -2   64.59    6.10
  -3  11  -2  211.08   10.90
   3  11   2  218.78   10.90
  -3 -11   2  195.38    8.60
   3 -11  -2  204.28   11.10
   3 -11   2  202.98   10.10
  -3 -11  -2  207.68    9.60
   3 -11   2  210.98   10.60
   3  11  -2  199.08   10.00
  -3  11   2  182.38   11.00
  -3 -12   2   49.40    4.50
  -3  12  -2   55.79    6.60
   3 -12  -2   61.89    7.00
   3  12   2   51.49    6.10
  -3 -12  -2   57.99    5.70
   3 -12   2   58.09    6.20
  -3  12   2   49.10    6.60
   3  12  -2   62.49    6.40
   3  13   2  329.67   15.10
  -3  13  -2  350.46   15.60
   3 -13  -2  332.77   15.50
  -3 -13   2  330.07   12.30
  -3  13   2  329.67   16.30
   3 -13   2  326.97   13.90
  -3 -13  -2  339.97   13.70
   3  13  -2  317.97   14.10
  -3  14  -2   94.59    9.10
   3 -14  -2   89.09    8.90
   3  14   2  102.19    8.00
   3 -14   2  108.59    7.80
   3  14  -2   95.99    7.40
  -3  14   2   99.59   10.40
  -3 -14  -2  117.99    7.30
  -3  15  -2   24.90    5.30
   3  15   2   23.80    5.00
   3 -15  -2   31.90    5.50
   3  15  -2   29.10    5.00
  -3  15   2   24.10    6.00
  -3 -15  -2   32.30    4.60
   3 -16  -2   66.89    7.80
  -3  16  -2   67.89    8.20
   3  16   2   55.79    7.50
  -3  16   2   57.89    8.60
   3  16  -2   53.49    6.70
   3  17   2    8.10    4.30
  -3  17  -2    6.00    4.00
   3  17  -2    5.20    3.30
  -3  17   2    9.30    4.80
  -3  18  -2   31.60    6.30
   3  18   2   21.40    5.60
   3  18  -2   24.00    5.20
  -3  18   2   26.20    6.60
   3  19   2   64.09    8.70
  -3  19  -2   53.19    8.30
  -3  19   2   50.29    8.80
   3  19  -2   55.59    7.80
   3  20   2   42.50    7.30
  -3  20  -2   43.60    7.70
   3  20  -2   30.90    6.20
  -3  20   2   28.20    7.30
  -3  21  -2   60.69    9.50
   3  21   2   45.40    8.10
  -3  21   2   60.59   10.10
   3  21  -2   82.39    9.50
  -3  22  -2    1.60    4.70
   3  22   2    4.70    4.60
   3  22  -2    5.50    4.50
  -3  22   2    4.80    5.30
   4   0   2    3.00    2.30
  -4   0  -2    0.30    1.90
   4   0  -2   -2.00    1.70
  -4   0   2    2.40    1.90
  -4   1  -2  310.87   13.20
   4  -1  -2  309.37   13.80
   4   1   2  300.87   13.30
  -4  -1   2  307.37   12.90
  -4  -1  -2  287.67   12.70
  -4   1   2  283.07   12.70
   4  -1   2  318.57   13.40
   4   1  -2  307.57   13.50
  -4  -2   2  311.97   12.70
   4  -2  -2  299.17   13.60
  -4   2  -2  307.07   13.20
   4   2   2  295.87   13.20
   4  -2  -2  307.87   11.10
  -4  -2  -2  386.66   15.10
   4   2  -2  374.26   15.50
  -4   2   2  379.26   15.30
   4  -2   2  367.16   15.40
   4  -3  -2  500.45   16.50
  -4   3  -2  521.85   19.10
   4  -3  -2  501.15   19.60
   4   3   2  503.35   19.20
  -4  -3   2  513.45   18.40
   4  -3   2  568.54   19.20
  -4  -3  -2  521.85   19.50
  -4   3   2  519.15   20.00
   4  -3   2  560.64   20.50
   4   3  -2  575.34   20.70
  -4   4  -2  301.97   13.30
   4   4   2  306.37   13.50
  -4  -4   2  308.97   12.60
   4  -4  -2  318.77   14.10
   4  -4  -2  308.87   11.20
  -4  -4  -2  352.76   14.20
   4  -4   2  342.77   14.70
   4   4  -2  366.56   15.00
   4  -4   2  349.47   13.60
  -4   4   2  331.17   14.70
   4  -5  -2   55.29    6.40
   4   5   2   60.29    6.50
  -4   5  -2   57.59    6.10
  -4  -5   2   63.09    5.00
   4  -5  -2   64.99    4.20
   4   5  -2   55.49    6.20
  -4   5   2   43.30    5.70
   4  -5   2   39.80    5.40
   4  -5   2   51.49    5.20
  -4  -5  -2   41.70    4.80
   4  -6  -2  228.28    9.00
  -4  -6   2  212.18    9.80
  -4   6  -2  213.48   11.00
   4  -6  -2  207.38   11.30
   4   6   2  219.38   11.00
  -4   6   2  191.68   10.60
   4  -6   2  201.08   10.50
   4   6  -2  206.68   10.40
   4  -6   2  197.68    9.50
  -4  -6  -2  195.88    9.70
   4  -7  -2    6.80    3.10
  -4  -7   2    7.10    2.40
   4   7   2    6.70    2.90
   4  -7  -2    5.00    1.90
  -4   7  -2   10.80    3.40
  -4  -7  -2   10.70    2.80
  -4   7   2    8.20    3.20
   4  -7   2    9.40    3.10
   4   7  -2   11.00    3.20
   4  -7   2    6.70    2.40
   4  -8  -2  190.68   11.10
   4  -8  -2  198.58    9.00
  -4  -8   2  216.58    9.60
  -4   8  -2  211.98   11.20
   4   8   2  206.28   11.00
  -4  -8  -2  169.68    9.00
   4  -8   2  187.28   10.10
   4   8  -2  177.98    9.90
  -4   8   2  164.08   10.20
   4  -8   2  184.28    9.40
   4  -9  -2  336.57   13.30
   4   9   2  379.66   16.00
  -4   9  -2  363.86   15.90
   4  -9  -2  352.46   16.20
  -4  -9   2  356.86   13.70
   4  -9   2  336.97   14.90
  -4  -9  -2  358.06   14.20
  -4   9   2  348.07   15.80
   4   9  -2  326.07   14.60
   4  -9   2  337.87   14.30
   4 -10  -2  163.08   10.60
  -4  10  -2  170.88   10.30
   4  10   2  163.38   10.00
  -4 -10   2  178.48    8.50
  -4  10   2  143.69    9.80
   4 -10   2  158.98    9.50
   4  10  -2  159.68    9.40
   4 -10   2  150.38    8.70
  -4 -10  -2  146.39    8.40
   4  11   2  273.67   13.50
  -4 -11   2  262.37   11.20
  -4  11  -2  250.67   13.40
   4 -11  -2  287.47   14.40
  -4 -11  -2  272.47   12.30
   4  11  -2  271.97   13.10
   4 -11   2  283.67   13.30
  -4  11   2  260.37   14.20
   4 -11   2  270.47   12.90
  -4  12  -2   53.79    7.10
  -4 -12   2   47.80    4.90
   4  12   2   35.80    5.70
   4 -12  -2   41.80    6.50
   4 -12   2   54.29    6.50
  -4  12   2   60.19    7.80
   4  12  -2   58.69    6.70
   4 -12   2   58.49    6.50
  -4 -12  -2   58.99    6.10
  -4  13  -2   26.70    5.40
   4  13   2   19.40    4.50
   4 -13  -2   29.10    5.50
   4 -13   2   23.90    4.60
  -4 -13  -2   31.50    4.70
  -4  13   2   29.30    6.10
   4  13  -2   23.90    4.80
   4 -14  -2   53.49    7.30
  -4  14  -2   51.59    7.40
   4  14   2   69.59    8.00
   4  14  -2   76.99    8.00
  -4 -14  -2   70.59    7.00
  -4  14   2   67.29    8.70
   4 -15  -2   98.39    9.80
  -4  15  -2   97.19   10.00
   4  15   2   98.99    9.90
   4  15  -2  108.69    8.70
  -4  15   2  110.49   11.80
  -4 -15  -2  114.09    8.80
   4 -16  -2   94.59   10.90
  -4  16  -2   97.59   10.40
   4  16   2   89.19    9.50
  -4  16   2   91.69   11.00
   4  16  -2  114.19    9.10
  -4  17  -2   40.80    7.40
   4  17   2   27.00    5.80
   4  17  -2   31.50    5.80
  -4  17   2   22.30    6.60
   4  18   2   53.99    8.10
  -4  18  -2   55.09    8.80
   4  18  -2   44.00    6.90
  -4  18   2   32.50    7.80
  -4  19  -2   21.60    6.40
   4  19   2   31.20    7.10
  -4  19   2   17.00    6.70
   4  19  -2   21.50    5.80
  -4  20  -2    9.00    5.20
   4  20   2    6.00    5.00
   4  20  -2   -0.20    3.80
  -4  20   2    7.90    5.60
   4  21   2    4.90    4.70
  -4  21  -2   14.50    6.10
  -4  21   2   20.70    7.50
   4  21  -2    5.60    4.90
   5   0  -2  338.07   16.00
   5   0   2  324.87   15.40
  -5   0   2  342.07   15.10
  -5   0  -2  352.56   15.50
   5  -1  -2  285.87   14.20
  -5  -1   2  297.57   13.60
   5   1   2  269.07   13.50
  -5   1  -2  273.27   13.40
   5   1  -2  295.47   14.40
   5  -1   2  287.17   14.10
  -5  -1  -2  291.97   13.70
  -5   1   2  293.17   13.80
   5  -2  -2  199.08   11.40
   5  -2  -2  180.48    8.50
  -5  -2   2  197.98   10.60
   5   2   2  179.58   10.70
  -5   2  -2  199.78   11.10
  -5   2   2  232.98   12.30
   5   2  -2  267.67   13.30
  -5  -2  -2  250.47   12.30
   5  -2   2  213.58   12.20
   5   3   2   24.20    4.70
   5  -3  -2   25.80    3.40
   5  -3  -2   22.90    4.90
  -5  -3   2   25.90    4.80
  -5   3  -2   17.50    4.10
   5   3  -2   25.50    4.80
  -5  -3  -2   24.20    4.50
   5  -3   2   22.60    4.10
  -5   3   2   22.80    4.50
   5  -3   2   24.00    4.70
   5   4   2   95.99    7.70
  -5  -4   2   95.39    7.10
   5  -4  -2   87.89    5.50
  -5   4  -2   97.39    9.10
   5  -4  -2  102.09    8.30
  -5   4   2  113.09    8.60
   5   4  -2  115.19    8.50
   5  -4   2  123.59    7.50
   5  -4   2  134.99    9.20
  -5  -4  -2  114.69    7.90
   5   5   2   29.10    5.30
   5  -5  -2   27.10    5.60
  -5   5  -2   26.80    5.10
   5  -5  -2   25.40    3.40
  -5  -5   2   26.80    4.50
  -5   5   2   40.40    6.00
   5   5  -2   41.90    6.10
   5  -5   2   47.90    5.40
  -5  -5  -2   62.19    6.80
   5  -5   2   53.79    6.90
  -5   6  -2  373.96   16.90
   5  -6  -2  362.06   13.60
   5   6   2  387.36   16.80
  -5  -6   2  361.66   15.20
   5  -6  -2  360.56   17.20
   5  -6   2  340.97   14.30
  -5   6   2  328.27   15.90
   5   6  -2  336.17   15.70
  -5  -6  -2  348.37   15.00
   5  -6   2  358.36   16.20
  -5   7  -2  223.48   12.50
   5  -7  -2  230.48    9.70
  -5  -7   2  198.88   10.50
   5   7   2  205.48   11.90
   5  -7  -2  227.18   13.00
  -5   7   2  211.18   12.30
   5  -7   2  204.18   10.40
  -5  -7  -2  205.08   10.90
   5  -7   2  190.88   11.60
   5   7  -2  229.98   12.30
  -5   8  -2  265.77   14.00
   5   8   2  257.57   13.70
   5  -8  -2  256.87   11.00
  -5  -8   2  279.57   12.30
   5  -8  -2  262.07   14.30
  -5   8   2  238.08   13.40
   5  -8   2  224.48   12.60
   5   8  -2  237.28   12.80
   5  -8   2  235.88   11.50
  -5  -8  -2  233.38   11.80
   5  -9  -2   89.99    9.40
   5  -9  -2  111.79    6.70
   5   9   2  110.69    8.80
  -5  -9   2  107.59    7.20
  -5   9  -2  107.69   10.20
   5   9  -2   86.89    8.80
   5  -9   2  105.79    8.50
   5  -9   2   93.49    7.10
  -5   9   2   94.59    9.70
  -5  -9  -2  103.89    7.60
  -5  10  -2   43.50    6.80
   5 -10  -2   48.90    5.20
   5 -10  -2   40.70    7.00
  -5 -10   2   52.99    5.70
   5  10   2   45.50    6.80
  -5 -10  -2   43.30    5.80
   5  10  -2   39.10    6.10
   5 -10   2   47.00    6.60
  -5  10   2   38.80    6.80
   5 -10   2   40.90    5.70
  -5  11  -2   53.59    7.70
  -5 -11   2   62.39    6.20
   5  11   2   59.39    7.60
   5 -11  -2   65.39    8.70
  -5 -11  -2   61.29    6.90
  -5  11   2   60.59    8.20
   5  11  -2   57.29    7.20
   5 -11   2   58.79    7.40
   5 -11   2   55.89    6.50
  -5 -12   2   84.89    6.80
  -5  12  -2   73.29    9.10
   5  12   2   80.09    8.90
   5 -12  -2   82.89    9.50
   5 -12   2   72.69    7.60
  -5 -12  -2   78.29    7.70
   5  12  -2   76.89    8.50
   5 -12   2   78.79    8.40
  -5  12   2   91.19   10.60
  -5  13  -2  106.09   10.80
   5 -13  -2  120.29   11.50
   5  13   2   98.19   10.00
  -5  13   2  123.29   12.30
   5 -13   2  130.49    9.10
  -5 -13  -2  121.29    8.70
   5  13  -2  137.69   10.00
   5 -13   2  131.39    9.80
  -5  14  -2  102.09   11.10
   5 -14  -2  118.29   11.50
   5  14   2  113.59   11.20
  -5 -14  -2  160.78   10.00
  -5  14   2  157.98   12.50
   5  14  -2  168.28   11.30
  -5  15  -2   -1.00    3.40
   5  15   2   10.70    4.50
   5 -15  -2    3.60    4.20
   5  15  -2    1.60    3.40
  -5  15   2    8.20    5.10
   5  16   2   22.70    5.70
  -5  16  -2   29.70    7.00
  -5  16   2   28.00    7.30
   5  16  -2   18.90    5.30
   5  17   2    2.00    3.80
  -5  17  -2    0.30    4.50
  -5  17   2   -0.30    4.40
   5  17  -2    3.00    3.80
   5  18   2   30.10    6.90
  -5  18  -2   28.90    7.40
  -5  18   2   38.30    8.70
   5  18  -2   32.50    6.70
  -5  19  -2   17.30    6.70
   5  19   2   28.00    6.90
  -5  19   2   17.50    7.10
   5  19  -2   21.60    6.00
   6   0   2   16.90    4.60
  -6   0   2   19.70    4.90
  -6   0  -2    9.90    4.10
   6   0  -2   16.00    4.80
   6   1   2   97.59    9.90
  -6  -1   2   92.09    9.10
  -6   1  -2   91.79    9.20
   6  -1  -2  113.59   11.20
   6  -1   2   85.19    9.50
   6   1  -2   88.99    9.70
  -6   1   2   88.49    9.20
  -6  -1  -2   78.99    8.60
   6   2   2  189.48   12.10
  -6   2  -2  182.18   11.70
   6  -2  -2  200.48   12.60
   6  -2  -2  198.48    9.50
  -6  -2   2  184.08   11.30
   6  -2   2  240.28   14.00
  -6   2   2  254.17   14.00
   6  -2   2  240.58   12.30
  -6  -2  -2  238.78   13.30
   6   2  -2  259.47   14.50
  -6   3  -2  103.49   10.20
   6  -3  -2   94.79    6.20
   6  -3  -2   79.69    9.30
   6   3   2   67.29    8.30
  -6  -3   2   73.39    8.10
   6  -3   2  118.39   11.20
  -6  -3  -2  109.09   10.00
   6   3  -2  113.49   11.00
   6  -3   2  107.09    7.80
  -6   3   2  115.49   10.90
   6  -4  -2  325.37   13.20
   6  -4  -2  344.67   17.60
  -6   4  -2  330.87   16.80
  -6  -4   2  341.47   15.70
   6   4   2  328.67   16.80
   6  -4   2  366.86   15.70
  -6   4   2  359.86   17.80
   6  -4   2  356.26   17.60
   6   4  -2  377.26   18.00
  -6  -4  -2  373.96   17.00
  -6  -5   2    8.30    3.70
  -6   5  -2    9.10    4.20
   6  -5  -2    7.90    2.70
   6  -5  -2   13.00    4.50
   6   5   2    7.80    3.90
   6  -5   2    6.60    3.20
  -6   5   2    8.60    4.30
   6  -5   2    5.90    4.00
  -6  -5  -2    7.70    3.80
   6   5  -2    5.90    3.80
   6   6   2   33.80    6.00
  -6   6  -2   48.20    7.10
  -6  -6   2   45.00    5.90
   6  -6  -2   38.50    6.80
   6  -6  -2   41.00    4.60
   6  -6   2   28.80    6.10
  -6  -6  -2   24.90    5.10
   6   6  -2   25.80    5.60
  -6   6   2   34.90    6.70
   6  -6   2   41.00    5.50
   6   7   2    5.10    3.30
  -6   7  -2    8.50    3.90
   6  -7  -2    2.30    2.30
  -6  -7   2    6.40    3.40
   6  -7  -2   -0.20    3.70
  -6   7   2    0.00    3.40
  -6  -7  -2    4.30    3.20
   6  -7   2    5.70    3.10
   6  -7   2    8.00    4.10
   6   7  -2    3.30    3.50
  -6   8  -2  195.48   13.10
   6  -8  -2  203.78   13.60
  -6  -8   2  196.38   11.00
   6   8   2  184.68   12.20
   6  -8   2  165.78   11.60
   6   8  -2  160.68   11.60
  -6   8   2  187.58   12.50
  -6  -8  -2  164.18   10.50
   6  -8   2  150.38    9.60
   6   9   2   80.09    9.30
  -6  -9   2   64.49    7.10
   6  -9  -2   74.69    9.90
  -6   9  -2   53.19    8.00
   6  -9   2   61.29    7.00
   6   9  -2   58.49    8.10
   6  -9   2   65.69    8.70
  -6  -9  -2   58.79    7.20
  -6   9   2   61.79    8.60
   6 -10  -2  170.28   12.70
  -6  10  -2  215.78   13.90
   6  10   2  194.18   12.90
  -6 -10   2  210.58   11.10
   6  10  -2  156.18   11.70
  -6 -10  -2  182.78   11.10
   6 -10   2  200.78   12.90
   6 -10   2  193.48   11.10
  -6  10   2  187.78   13.50
  -6  11  -2   95.09   10.80
  -6 -11   2   85.89    8.10
   6  11   2   74.89    9.10
   6 -11  -2   84.49   10.50
   6 -11   2   84.99    9.70
  -6 -11  -2   83.69    8.50
   6 -11   2  103.69    8.00
  -6  11   2   85.59   10.80
   6  11  -2   85.49    9.80
   6 -12  -2   25.40    6.20
   6  12   2   39.10    7.10
  -6  12  -2   42.30    7.60
   6 -12   2   64.89    7.40
   6 -12   2   47.60    7.60
  -6  12   2   64.49    9.80
   6  12  -2   54.49    7.90
  -6 -12  -2   55.59    7.10
  -6  13  -2   25.00    6.70
   6 -13  -2   13.40    5.80
   6  13   2   18.60    5.50
  -6 -13  -2   32.10    5.80
   6  13  -2   14.80    4.80
  -6  13   2   23.80    6.50
   6 -13   2   21.50    7.40
  -6  14  -2   36.10    7.70
   6  14   2   41.80    7.40
   6 -14  -2   41.60    8.20
   6  14  -2   43.80    7.60
  -6  14   2   46.80    8.90
   6  15   2   29.10    6.80
  -6  15  -2   26.40    7.30
   6  15  -2   19.00    5.80
  -6  15   2   16.80    6.50
   6  16   2   77.79   10.10
  -6  16  -2   89.09   11.60
   6  16  -2   87.59   10.30
  -6  16   2   95.39   12.80
  -6  17  -2    7.60    5.60
   6  17   2   12.00    5.40
   6  17  -2   13.80    5.40
  -6  17   2    5.90    6.10
  -6  18  -2   28.10    7.70
   6  18   2   28.40    7.30
  -6  18   2   16.80    7.60
   6  18  -2   26.20    6.80
  -7   0   2  222.68   14.00
  -7   0  -2  240.48   14.60
   7   0   2  265.97   15.70
   7   0  -2  249.97   15.70
  -7   1  -2   50.39    7.80
  -7  -1   2   51.49    7.80
   7  -1  -2   54.69    8.90
   7   1   2   55.99    8.70
   7  -1   2   63.89    8.90
   7   1  -2   43.10    7.80
  -7  -1  -2   43.10    7.30
  -7   1   2   49.40    7.90
   7  -2  -2   97.39   11.50
  -7  -2   2  106.99   10.70
  -7   2  -2   88.69   10.20
   7   2   2  123.49   12.00
   7  -2   2  110.19   11.90
  -7  -2  -2  130.99   10.60
   7  -2   2  131.29    9.30
  -7   2   2  119.89   12.00
   7   2  -2  115.89   12.10
  -7  -3   2    7.80    4.40
   7  -3  -2    4.30    4.30
  -7   3  -2   12.10    5.20
   7   3   2    8.00    4.70
   7  -3   2   10.10    3.90
   7  -3   2    4.40    4.00
   7   3  -2   11.00    4.60
  -7   3   2   11.30    4.90
  -7  -3  -2    7.80    4.50
  -7  -4   2   26.40    5.70
  -7   4  -2   27.50    6.50
   7  -4  -2   25.90    7.00
   7   4   2   23.50    6.50
   7  -4   2   60.39    7.10
   7   4  -2   38.50    7.20
   7  -4   2   32.30    6.60
  -7  -4  -2   59.39    8.30
  -7   4   2   45.80    7.80
   7  -5  -2    9.50    5.20
   7   5   2    5.60    4.30
  -7  -5   2    5.40    3.80
  -7   5  -2    3.70    4.00
  -7   5   2    7.80    4.60
  -7  -5  -2    6.50    4.20
   7  -5   2    4.90    4.60
   7   5  -2    1.10    3.80
   7  -5   2    8.60    3.70
   7   6   2  269.97   15.90
  -7  -6   2  266.87   14.50
  -7   6  -2  280.37   16.60
   7  -6  -2  268.87   16.90
  -7   6   2  265.07   16.30
   7  -6   2  262.27   13.60
  -7  -6  -2  281.87   15.00
   7  -6   2  282.77   16.50
   7  -7  -2   14.80    6.10
   7   7   2   18.80    5.70
  -7  -7   2   23.70    5.30
  -7   7  -2   17.00    5.50
  -7  -7  -2   27.00    6.00
  -7   7   2   38.80    7.80
   7   7  -2   17.00    5.70
   7  -7   2   27.00    6.50
   7  -7   2   26.30    7.10
   7  -8  -2  165.78   13.60
  -7  -8   2  192.18   11.60
   7   8   2  172.28   12.90
  -7   8  -2  214.98   14.60
  -7   8   2  166.48   13.30
   7   8  -2  126.39   12.50
   7  -8   2  166.18   12.60
  -7  -8  -2  133.69   10.50
  -7  -9   2   25.20    5.40
   7   9   2   23.60    6.10
   7  -9  -2   33.80    8.00
  -7   9  -2   20.20    6.10
   7  -9   2   22.40    6.20
   7   9  -2   26.40    6.50
  -7  -9  -2   22.40    5.40
  -7   9   2   18.70    6.20
   7 -10  -2   33.00    7.70
   7  10   2   19.30    5.80
  -7  10  -2   17.10    6.20
  -7 -10   2   22.70    5.30
  -7  10   2   22.90    6.90
  -7 -10  -2    7.50    4.30
   7  10  -2   22.00    6.00
   7 -10   2   14.50    5.70
   7 -11  -2   19.70    6.60
   7  11   2    7.80    4.50
  -7  11  -2   13.80    6.00
  -7 -11  -2   16.90    5.10
  -7  11   2   14.30    6.10
   7 -11   2    9.80    5.20
   7  11  -2   19.30    5.70
  -7  12  -2   58.49    9.80
   7  12   2   49.30    8.30
   7 -12  -2   65.29   10.10
  -7  12   2   52.09    9.20
  -7 -12  -2   64.89    8.20
   7  12  -2   59.19    9.10
   7 -13  -2   18.20    6.70
  -7  13  -2   15.20    6.70
   7  13   2    8.70    4.90
  -7  13   2   24.50    7.30
   7  13  -2   18.20    6.10
  -7  14  -2   88.79   12.20
   7  14   2   69.59    9.90
   7  14  -2  102.19   12.00
  -7  14   2  130.59   15.20
   7  15   2    0.80    4.20
  -7  15  -2   -3.60    4.50
  -7  15   2   10.40    5.80
   7  15  -2   -6.40    3.20
  -8   0  -2    2.00    4.50
  -8   0   2    6.00    5.00
   8   0   2    1.70    4.60
   8   0  -2    6.90    5.50
  -8   1  -2   21.40    6.80
  -8  -1   2   16.20    6.10
   8   1   2   29.90    7.50
   8  -1  -2   27.50    7.10
   8   1  -2   33.70    7.70
  -8   1   2   17.30    5.90
   8  -1   2   13.30    6.10
  -8  -1  -2   31.70    7.80
   8   2   2  100.79   12.00
  -8   2  -2   95.39   11.40
   8  -2  -2  104.29   12.70
  -8  -2   2   83.29   10.30
   8  -2   2  138.89   14.20
  -8   2   2  129.99   13.80
  -8  -2  -2  133.89   13.40
   8   2  -2  110.79   12.50
  -8  -3   2    2.40    4.30
   8  -3  -2    1.10    4.50
   8   3   2    5.30    5.10
  -8   3  -2   -1.50    3.90
   8  -3   2    5.50    4.80
  -8   3   2    2.90    5.10
   8   3  -2   -1.60    4.30
  -8  -3  -2   10.60    5.40
   8  -4  -2  175.98   14.40
  -8   4  -2  181.38   14.40
  -8  -4   2  181.88   13.10
   8   4   2  178.58   14.30
  -8  -4  -2  175.28   13.00
  -8   4   2  203.78   15.10
   8   4  -2  195.38   14.90
   8  -4   2  203.98   15.00
   8  -5  -2   -1.90    4.50
   8   5   2    0.40    4.60
  -8  -5   2   -3.40    3.50
  -8   5  -2    0.10    4.40
  -8   5   2    2.00    4.60
  -8  -5  -2    1.90    4.50
   8  -5   2    2.20    4.70
   8   5  -2    2.40    4.40
   8   6   2   17.80    6.30
  -8   6  -2   28.70    7.40
  -8  -6   2   30.70    6.80
   8  -6  -2   24.20    7.10
   8  -6   2   23.10    6.90
  -8  -6  -2   26.80    6.40
   8   6  -2   18.40    6.50
  -8   6   2   15.20    6.60
  -8  -7   2    1.90    3.90
   8   7   2    0.30    4.10
  -8   7  -2   -4.20    4.30
   8  -7  -2    7.70    5.60
   8  -7   2    0.60    4.40
  -8  -7  -2    9.00    4.80
  -8   7   2    7.00    5.50
   8   7  -2    4.60    4.90
  -8  -8   2  114.79   11.00
  -8   8  -2   96.89   12.00
   8  -8  -2  105.79   13.10
   8   8   2   83.69   11.00
   8   8  -2   87.09   11.00
   8  -8   2   64.79   10.10
  -8  -8  -2   99.09   10.60
  -8   8   2   86.29   11.90
   8   9   2    5.80    4.90
  -8   9  -2    2.50    4.60
   8  -9  -2    0.40    4.90
  -8  -9  -2    3.70    4.60
  -8   9   2    6.60    5.90
   8   9  -2    8.60    5.30
   8  -9   2    8.10    5.60
   8 -10  -2  140.49   15.20
   8  10   2  109.39   12.80
  -8  10  -2  131.69   14.90
  -8 -10  -2   87.79   10.10
   8 -10   2   92.99   11.60
   8  10  -2  109.19   12.80
  -8  10   2   95.59   13.20
  -8  11  -2    7.00    5.60
   8  11   2   10.60    5.10
   8 -11  -2    5.50    5.50
  -8 -11  -2    0.80    6.80
  -8  11   2    6.40    6.00
   8  11  -2   10.30    5.80
   8 -12  -2   10.50    6.30
  -8  12  -2   22.10    7.60
   8  12   2   19.10    7.20
   8  12  -2   32.60    8.10
  -8  12   2   29.80    8.30
   9   0  -2  137.39   15.40
  -9   0  -2  142.09   15.10
  -9   0   2  126.19   14.40
   9   0   2  119.09   14.80
   9   1   2   -0.60    5.10
   9  -1  -2   -0.80    4.80
  -9  -1   2   -6.90    4.20
  -9   1  -2   -8.00    4.20
  -9   1   2   -2.90    4.80
   9  -1   2   -1.60    5.20
   9   1  -2    2.80    6.10
  -9  -1  -2    8.40    4.90
  -9   2  -2   43.20    9.10
  -9  -2   2   50.89    9.20
   9  -2  -2   46.80    9.50
   9   2   2   36.50    9.30
  -9   2   2   52.19    9.80
   9   2  -2   48.00   10.20
  -9  -2  -2   60.89    9.90
  -9   3  -2    4.70    5.80
   9   3   2    2.00    5.50
   9  -3  -2   -4.30    4.50
  -9  -3   2   -0.30    4.80
  -9  -3  -2    2.70    5.10
   9  -3   2   -2.10    5.50
  -9   3   2    3.40    5.60
   9   3  -2   -1.10    5.20
   9   4   2   17.00    7.20
  -9   4  -2   12.90    6.70
   9  -4  -2    7.30    6.50
  -9  -4   2    8.40    5.40
   9  -4   2   19.70    7.50
  -9  -4  -2   21.70    7.10
  -9   4   2   24.10    7.70
   9   4  -2   23.10    7.90
   9   5   2    0.10    5.40
  -9   5  -2   -0.30    5.30
  -9  -5   2    1.90    4.70
   9  -5  -2    6.40    5.80
  -9  -5  -2    7.00    5.20
  -9   5   2    0.30    5.40
   9  -5   2    2.20    5.30
   9   5  -2   -3.10    4.90
  -9   6  -2  152.58   16.30
   9   6   2  119.69   14.10
   9  -6  -2  138.79   16.00
  -9  -6   2  123.59   12.80
   9  -6   2  139.59   15.70
  -9  -6  -2  139.59   14.10
   9   6  -2   92.79   12.70
  -9   6   2  133.59   15.30
  -9  -7   2   -4.90    6.80
  -9   7  -2   -2.40    4.60
   9  -7  -2   -3.50    5.90
   9   7   2   -0.20    5.20
   9   7  -2   -0.40    4.60
  -9  -7  -2   -0.50    4.60
   9  -7   2   -3.10    5.30
  -9   7   2   -0.60    5.50
   0   0   3    0.00    0.20
   0   0  -3   -0.30    0.20
   0   0   3    0.10    0.20
   0   0  -3    0.20    0.20
   0  -1  -3   -0.20    0.30
   0   1  -3    0.00    0.10
   0   1  -3    0.00    0.10
   0   1   3   -0.60    0.30
   0   1  -3   -0.10    0.30
   0  -1   3   -0.10    0.30
   0   2   3 1218.98   34.30
   0   3   3  570.64   17.40
   0  -3  -3  563.14   17.10
   0   3  -3  573.24   17.30
   0   4  -3  137.39    4.00
   0   4  -3  130.79    5.70
   0  -4  -3  127.09    5.50
   0   4   3  136.59    5.90
   0  -4   3  129.59    5.70
   0   5  -3  726.03   19.90
   0   5   3  691.83   22.00
   0  -5   3  687.53   21.80
   0   5  -3  741.93   20.10
   0  -5  -3  693.13   21.50
   0   5  -3  726.93   22.10
   0  -6  -3   36.70    3.50
   0   6  -3   31.50    2.10
   0   6  -3   31.00    2.10
   0   6   3   30.30    3.50
   0   6  -3   33.00    3.50
   0   7   3 1363.36   41.80
   0  -7   3 1489.95   38.60
   0   7  -3 1415.86   40.00
   0  -7  -3 1384.66   41.00
   0  -8   3  152.28    5.10
   0   8  -3  157.48    6.50
   0  -8  -3  158.38    7.10
   0   8   3  163.28    8.00
   0  -9  -3   68.89    4.60
   0   9   3   70.59    5.30
   0   9  -3   72.29    4.40
   0  -9   3   66.89    3.00
   0 -10   3  973.20   27.80
   0  10   3  988.00   31.70
   0 -10  -3 1003.10   30.40
   0  10  -3  988.00   30.00
   0 -11  -3    6.00    2.30
   0  11   3   10.20    3.00
   0 -11   3    7.10    1.30
   0  11  -3    8.30    2.20
   0 -12  -3   25.20    3.60
   0  12  -3   29.30    3.90
   0  12   3   37.10    5.20
   0 -12   3   24.80    2.20
   0 -13   3   28.20    3.10
   0  13  -3   27.60    4.00
   0  13   3   16.90    3.80
   0 -13  -3   27.20    3.90
   0  14  -3  244.18   11.20
   0 -14  -3  244.78   10.80
   0  14   3  233.78   12.20
   0  15   3  181.88   10.80
   0 -15  -3  172.28    9.20
   0  15  -3  188.48    9.80
   0  16  -3   82.79    7.60
   0 -16  -3   72.49    6.80
   0  16   3   70.39    8.00
   0  17  -3   15.10    3.90
   0 -17  -3   26.00    5.00
   0  17   3   25.60    5.40
   0  18   3   58.59    7.90
   0  18  -3   45.40    6.10
   0  19   3   92.99    9.70
   0  19  -3   96.99    9.00
   0  20   3    6.70    4.50
   0  20  -3    5.80    3.60
   0  21   3    5.50    4.50
   0  21  -3    4.50    3.80
   0  22  -3   77.89    9.00
   0  22   3   79.49   10.00
   0  23   3    3.10    4.50
   0  23  -3    3.50    3.90
   1   0  -3 2538.85   65.69
  -1   0  -3 2558.84   65.89
   1   0  -3 2553.74   64.69
  -1   0   3 1964.10   65.39
   1  -1  -3  185.58    6.50
   1   1   3  182.08    6.60
  -1   1  -3  187.88    6.30
   1   1  -3  135.49    4.40
  -1   1   3  137.09    5.00
   1  -1   3  101.99    4.50
  -1  -1  -3  135.09    5.00
  -1   2  -3  106.39    4.30
   1   2   3  117.79    4.80
   1  -2  -3  115.49    4.80
  -1   2  -3  128.99    5.20
  -1  -2   3  111.59    4.00
  -1  -2  -3   43.60    2.60
   1   2  -3   46.20    2.30
   1  -2   3   36.10    2.60
  -1   2   3   49.40    2.80
   1   2  -3   42.10    2.30
  -1   2   3   42.60    1.70
   1  -2   3   45.50    2.30
   1  -3  -3  412.46   13.10
   1   3   3  405.46   13.10
  -1  -3   3  407.26   11.70
  -1   3  -3  410.36   12.30
  -1   3  -3  417.66   13.50
  -1  -3  -3  407.76   13.20
   1  -3   3  427.96   12.50
   1   3  -3  409.46   12.40
  -1   3   3  443.06   13.60
   1   3  -3  407.96   12.60
   1  -3   3  440.66   13.80
   1   4   3   52.69    3.30
  -1   4  -3   55.99    2.70
   1  -4  -3   55.69    3.40
  -1   4  -3   52.09    3.50
  -1  -4   3   52.29    2.10
   1   4  -3   47.40    2.50
   1  -4   3   41.20    3.10
   1   4  -3   46.10    2.50
   1  -4   3   53.19    2.50
  -1  -4  -3   43.00    2.90
  -1   4   3   55.59    3.40
   1  -5  -3 1302.97   37.80
  -1  -5   3 1272.07   35.70
  -1   5  -3 1341.17   38.50
   1   5   3 1294.67   38.00
  -1   5  -3 1340.97   36.70
   1  -5   3 1285.57   36.40
   1   5  -3 1301.17   36.70
   1  -5   3 1321.37   38.30
  -1   5   3 1320.47   38.20
  -1  -5  -3 1320.47   37.60
  -1   6  -3  285.27    9.40
   1   6   3  274.17   10.50
  -1  -6   3  276.57    8.30
  -1   6  -3  271.27   11.50
   1  -6  -3  272.97   10.20
  -1   6   3  333.57   12.20
   1  -6   3  316.87   12.00
   1  -6   3  326.57   10.30
   1   6  -3  324.97   10.50
  -1   6   3  313.87   11.10
  -1  -6  -3  335.37   11.50
   1  -7  -3  108.69    5.70
   1   7   3  117.89    6.10
  -1  -7   3  108.89    3.90
  -1   7  -3  109.49    5.10
  -1   7   3  134.79    6.20
   1  -7   3  132.29    5.20
  -1  -7  -3  121.89    6.10
  -1   7   3  137.59    7.00
   1  -7   3  133.09    6.90
   1   7  -3  122.59    5.30
  -1  -8   3 1165.78   32.60
   1  -8  -3 1171.28   35.30
  -1   8  -3 1196.18   34.60
   1   8   3 1184.98   35.80
  -1  -8  -3 1168.78   34.40
   1   8  -3 1143.79   33.20
  -1   8   3 1128.19   35.70
   1  -8   3 1145.19   35.20
   1  -8   3 1171.28   32.80
  -1  -9   3  364.86   11.20
  -1   9  -3  377.66   13.30
   1   9   3  384.96   14.50
   1  -9  -3  375.56   13.90
   1   9  -3  360.56   12.60
  -1   9   3  352.56   14.90
  -1  -9  -3  394.96   13.70
   1  -9   3  386.36   12.10
   1 -10  -3    3.10    1.90
  -1  10  -3    3.10    1.70
  -1 -10   3    6.00    1.10
   1  10   3    6.70    2.50
   1 -10   3    6.80    1.60
   1  10  -3    5.00    1.70
  -1  10   3    2.90    2.10
  -1 -10  -3    5.20    2.00
   1 -11  -3   23.20    3.60
   1  11   3   23.20    4.00
  -1 -11   3   25.40    1.90
  -1  11  -3   17.70    3.10
  -1 -11  -3   34.00    4.20
  -1  11   3   26.20    4.50
   1  11  -3   29.20    3.50
   1 -11   3   24.10    2.60
   1  12   3  469.65   18.20
  -1  12  -3  456.25   17.20
  -1 -12   3  472.25   14.00
   1 -12  -3  477.75   17.20
  -1  12   3  486.25   19.60
   1 -12   3  478.45   15.40
  -1 -12  -3  497.45   17.30
   1  12  -3  486.15   17.00
   1  13   3  111.89    7.80
  -1  13  -3  115.19    7.30
   1 -13  -3  107.19    6.90
  -1  13   3  111.39    8.30
  -1 -13  -3   98.19    6.20
   1 -13   3   99.49    4.90
   1  13  -3   96.49    6.30
   1 -14  -3  106.49    7.10
   1  14   3  116.79    8.20
  -1  14  -3   99.19    7.10
   1  14  -3   99.19    6.60
  -1  14   3  105.79    8.40
  -1 -14  -3   94.09    6.20
   1  15   3  120.79    8.50
  -1  15  -3   99.29    7.50
   1 -15  -3  108.49    7.30
  -1  15   3  115.89    9.10
   1  15  -3  102.59    7.10
  -1 -15  -3  103.69    6.80
   1  16   3    4.60    3.20
   1 -16  -3    2.40    2.50
  -1  16  -3    2.80    2.70
  -1 -16  -3    3.60    2.40
  -1  16   3    8.80    4.10
   1  16  -3    3.50    2.60
   1  17   3  157.58   10.50
  -1  17  -3  158.18    9.80
   1  17  -3  148.89    9.10
  -1  17   3  143.79   10.70
   1  18   3    7.60    4.00
  -1  18  -3    5.70    3.40
   1  18  -3   15.40    4.00
  -1  18   3    8.00    4.60
   1  19   3    4.10    3.30
  -1  19  -3    3.50    3.30
   1  19  -3    8.20    3.70
  -1  19   3    4.10    3.90
   1  20   3   78.89    9.30
  -1  20  -3  101.29   10.00
  -1  20   3   77.79    9.90
   1  20  -3   94.49    8.90
   1  21   3    7.40    4.70
  -1  21  -3    5.10    4.20
   1  21  -3    5.50    3.70
  -1  21   3    3.70    4.40
   1  22   3   12.70    5.30
  -1  22  -3    8.70    4.70
  -1  22   3   16.60    5.70
   1  22  -3   23.20    5.50
  -1  23  -3    9.10    4.90
   1  23   3    5.30    4.50
  -1  23   3    7.60    5.30
   1  23  -3    6.80    4.30
  -2   0   3   30.70    3.00
   2   0   3   33.90    3.20
  -2   0  -3   26.30    2.80
   2   0  -3   33.20    3.40
   2   1   3  102.09    5.20
  -2  -1   3  100.19    4.80
  -2   1  -3  104.19    5.00
   2  -1  -3  100.39    5.30
  -2   1   3  110.49    5.20
  -2  -1  -3  100.09    5.10
   2  -1   3   98.39    5.00
   2   1  -3  105.59    5.30
   2  -2  -3  877.41   27.50
   2  -2  -3  911.21   24.90
  -2  -2   3  907.31   26.40
  -2   2  -3  882.81   26.70
   2   2   3  905.21   27.10
   2  -2   3  926.01   27.90
   2   2  -3  946.01   28.10
  -2   2   3  959.70   28.30
  -2  -2  -3  933.81   28.10
   2  -2   3  938.31   28.30
  -2  -3   3  394.86   12.80
   2  -3  -3  395.16   11.80
   2   3   3  403.56   13.80
   2  -3  -3  406.06   14.40
  -2   3  -3  391.16   13.30
   2  -3   3  338.77   11.90
   2   3  -3  326.07   11.70
   2  -3   3  340.37   11.70
  -2  -3  -3  347.47   11.80
  -2   3   3  312.67   11.80
   2  -4  -3  107.79    6.20
  -2   4  -3  101.29    5.70
   2   4   3  115.19    5.80
  -2   4  -3  115.99    5.50
  -2  -4   3  101.09    4.60
   2  -4  -3  112.59    4.30
   2   4  -3  110.99    5.50
  -2  -4  -3  115.19    5.60
   2  -4   3  111.39    5.40
   2  -4   3  116.49    5.90
  -2   4   3  120.59    6.00
  -2   4   3  109.99    4.50
   2   5   3  570.94   19.20
  -2   5  -3  595.34   18.70
  -2  -5   3  595.54   17.70
   2   5  -3  574.74   18.50
  -2   5   3  582.84   17.70
   2  -5   3  583.54   19.10
   2  -5   3  577.94   18.40
  -2  -5  -3  568.24   18.50
  -2   5   3  580.54   19.20
  -2  -6   3  125.59    5.00
  -2   6  -3  114.99    5.80
   2   6   3  116.59    6.40
  -2   6   3  113.69    5.50
   2  -6   3  113.49    5.70
   2   6  -3  118.49    5.80
   2  -6   3  120.69    6.40
  -2  -6  -3  118.99    6.00
  -2   6   3  124.79    6.70
   2   7   3 1151.28   34.80
   2  -7  -3 1176.78   34.90
  -2   7  -3 1130.19   34.00
  -2  -7   3 1115.79   32.50
  -2  -7  -3 1194.28   35.50
   2  -7   3 1195.28   36.40
   2  -7   3 1192.38   35.10
  -2   7   3 1162.08   35.20
  -2   7   3 1227.08   36.80
   2   7  -3 1187.48   35.20
   2   8   3  131.29    7.20
  -2  -8   3  135.29    5.50
   2  -8  -3  133.29    7.10
  -2   8  -3  132.79    6.70
   2  -8   3  179.18    8.80
  -2  -8  -3  187.28    8.30
  -2   8   3  176.48    8.20
   2  -8   3  182.28    7.80
  -2   8   3  187.38    9.20
   2   8  -3  191.38    8.10
   2   9   3  128.39    7.30
  -2  -9   3  125.09    5.30
  -2   9  -3  145.69    7.20
  -2   9   3  207.48   10.10
   2  -9   3  183.78    9.30
  -2  -9  -3  183.78    8.50
   2   9  -3  186.58    8.30
   2  -9   3  186.08    8.10
  -2  10  -3  795.62   25.60
   2  10   3  787.62   26.30
  -2 -10   3  784.32   23.20
   2 -10   3  791.02   25.30
  -2  10   3  822.62   28.20
  -2 -10  -3  805.12   26.20
   2 -10   3  864.91   27.70
   2  10  -3  818.32   25.80
  -2  11  -3   29.60    4.10
   2  11   3   29.50    4.30
  -2 -11   3   27.40    2.60
   2  11  -3   17.40    3.00
   2 -11   3   11.40    2.40
  -2 -11  -3   17.20    3.20
  -2  11   3    9.30    3.20
  -2  12  -3   60.59    6.00
   2 -12  -3   58.29    6.60
   2  12   3   55.99    6.10
  -2 -12   3   65.79    3.50
  -2 -12  -3   50.59    5.10
   2  12  -3   40.40    4.50
  -2  12   3   39.60    5.80
   2 -12   3   49.99    4.60
   2 -13  -3   15.70    4.10
   2  13   3   20.00    4.20
  -2  13  -3    7.40    3.00
   2  13  -3   33.80    4.40
  -2  13   3   23.00    5.30
  -2 -13  -3   45.70    5.00
   2 -13   3   39.40    4.10
   2 -14  -3  247.58   12.70
   2  14   3  234.38   12.30
  -2  14  -3  229.08   11.80
  -2 -14  -3  232.68   10.60
  -2  14   3  178.08   12.00
   2  14  -3  218.68   10.40
   2 -15  -3  155.98   10.00
  -2  15  -3  153.88    9.50
   2  15   3  140.19    9.60
   2  15  -3  142.69    8.40
  -2 -15  -3  146.09    8.20
  -2  15   3  127.79   10.40
   2 -16  -3   47.70    6.60
   2  16   3   47.30    6.70
  -2  16  -3   53.29    6.80
   2  16  -3   49.40    6.00
  -2  16   3   55.39    8.10
  -2 -16  -3   51.59    5.60
   2  17   3   23.60    5.20
   2 -17  -3   30.70    6.30
  -2  17  -3   39.20    6.00
   2  17  -3   31.10    5.20
  -2  17   3   26.10    6.20
  -2  18  -3   43.80    6.90
   2  18   3   31.20    6.10
   2  18  -3   51.59    6.50
  -2  18   3   58.69    8.60
   2  19   3   56.79    7.90
  -2  19  -3   56.89    7.70
   2  19  -3   57.69    7.30
  -2  19   3   65.09    9.50
  -2  20  -3   12.70    4.70
   2  20   3    8.50    4.40
  -2  20   3   14.90    5.90
   2  20  -3   12.60    4.30
   2  21   3    5.70    4.40
  -2  21  -3    3.00    4.00
   2  21  -3    7.00    4.00
  -2  21   3   -1.90    4.40
   2  22   3   61.59    9.00
  -2  22  -3   52.19    8.40
  -2  22   3   48.30    9.10
   2  22  -3   68.39    8.50
  -3   0   3 1232.58   37.60
  -3   0  -3 1262.17   37.80
   3   0  -3 1260.77   38.30
   3   0   3 1271.87   38.00
  -3   1  -3   79.99    5.30
  -3  -1   3   89.49    5.30
   3  -1  -3   80.29    5.60
   3   1   3   88.89    5.60
  -3   1   3   51.49    4.30
  -3  -1  -3   54.59    4.40
   3  -1   3   59.49    5.40
   3   1  -3   56.59    5.40
  -3  -2   3  292.87   11.00
  -3   2  -3  280.27   11.40
   3  -2  -3  272.47    9.20
   3   2   3  291.27   11.70
   3  -2  -3  279.37   12.00
   3   2  -3  213.48    9.70
  -3   2   3  219.38    9.50
  -3  -2  -3  210.28    9.30
   3  -2   3  204.98    9.40
   3  -3  -3  281.67    9.10
   3   3   3  260.57   11.20
   3  -3  -3  277.87   11.90
  -3   3  -3  267.87   11.00
  -3  -3   3  267.07   10.50
   3  -3   3  248.48   10.50
  -3   3   3  262.67   10.80
   3  -3   3  236.58   10.10
   3   3  -3  241.68   10.40
  -3  -3  -3  244.78   10.30
   3  -4  -3  254.77   11.40
   3   4   3  252.77   10.90
   3  -4  -3  263.97    8.70
  -3  -4   3  243.48    9.80
  -3   4  -3  237.58   10.40
   3  -4   3  251.97   10.50
   3  -4   3  259.67   10.80
   3   4  -3  257.97   10.90
  -3   4   3  260.77   11.10
  -3  -4  -3  251.57   10.60
   3  -5  -3  962.40   30.80
  -3  -5   3  929.71   28.30
  -3   5  -3  933.81   29.50
   3  -5  -3  922.91   27.30
   3   5   3  940.61   30.00
   3  -5   3  826.72   27.40
   3  -5   3  861.11   27.40
   3   5  -3  857.51   27.60
  -3  -5  -3  883.41   27.40
  -3   5   3  887.71   28.20
   3   6   3  112.79    6.90
   3  -6  -3  109.09    7.10
  -3  -6   3  106.49    5.50
  -3   6  -3  100.19    6.20
   3  -6  -3  102.89    5.00
   3  -6   3  110.09    6.50
  -3   6   3  104.79    5.40
   3  -6   3  115.19    6.60
  -3   6   3  112.59    6.90
  -3  -6  -3  118.89    6.50
   3   6  -3  117.99    6.70
  -3   7  -3  336.87   13.40
   3  -7  -3  330.67   14.40
  -3  -7   3  329.97   11.80
   3   7   3  338.57   13.80
   3  -7   3  367.86   14.40
  -3  -7  -3  378.46   14.30
   3   7  -3  405.46   14.80
  -3   7   3  376.66   15.30
  -3   7   3  368.16   13.50
   3  -7   3  401.66   15.00
   3  -8  -3  553.24   21.10
  -3  -8   3  575.34   18.20
  -3   8  -3  567.94   20.10
   3   8   3  569.74   20.50
  -3   8   3  627.24   21.90
  -3  -8  -3  620.04   21.10
   3   8  -3  625.24   21.40
   3  -8   3  614.54   21.20
   3  -8   3  610.14   21.70
  -3   8   3  648.84   22.80
   3   9   3  150.68    8.80
  -3   9  -3  154.88    8.40
   3  -9  -3  158.18    9.30
  -3  -9   3  158.98    6.90
   3   9  -3  148.29    8.20
   3  -9   3  158.18    8.20
   3  -9   3  160.38    8.70
  -3  -9  -3  150.78    8.00
  -3   9   3  173.68    9.50
   3 -10  -3   76.99    7.70
  -3  10  -3   82.39    6.30
  -3 -10   3   84.99    4.80
   3  10   3   91.79    6.70
   3  10  -3   84.69    6.20
  -3  10   3  104.79    7.80
   3 -10   3   98.69    6.30
   3 -10   3   89.99    6.90
  -3 -10  -3   92.89    6.30
  -3 -11   3   50.69    3.80
   3  11   3   49.50    6.00
   3 -11  -3   68.09    7.40
  -3  11  -3   57.39    6.10
  -3  11   3   68.29    7.50
   3 -11   3   65.09    6.00
   3 -11   3   63.49    6.70
  -3 -11  -3   63.09    6.20
   3  11  -3   59.49    6.00
   3 -12  -3  306.47   15.00
   3  12   3  338.57   14.90
  -3  12  -3  324.37   14.60
  -3 -12   3  326.47   11.60
  -3 -12  -3  324.37   13.50
   3 -12   3  333.67   14.60
   3 -12   3  340.57   13.40
  -3  12   3  305.17   15.60
   3  12  -3  303.17   13.50
   3 -13  -3  129.19    9.50
   3  13   3  134.59    9.20
  -3  13  -3  149.59    9.30
   3  13  -3  105.69    7.20
  -3 -13  -3   93.59    6.70
   3 -13   3   83.49    6.20
  -3  13   3   81.29    9.00
  -3  14  -3   74.39    7.90
   3 -14  -3   86.49    8.80
   3  14   3   59.59    7.10
  -3 -14  -3   62.49    6.30
   3  14  -3   65.89    6.90
  -3  14   3   59.29    7.90
   3  15   3   83.19    8.70
   3 -15  -3  105.09    9.80
  -3  15  -3  105.29    8.40
   3  15  -3   88.69    7.20
  -3  15   3   93.69   10.70
  -3 -15  -3   97.49    7.10
  -3  16  -3   36.30    6.20
   3 -16  -3   25.90    5.60
   3  16   3   23.40    5.30
  -3 -16  -3   19.80    4.20
  -3  16   3   19.50    5.70
   3  16  -3   23.00    4.70
  -3  17  -3  129.69   10.00
   3  17   3  128.89   10.20
  -3  17   3  125.49   13.00
   3  17  -3  117.89    8.80
   3  18   3   15.80    4.80
  -3  18  -3   17.90    5.30
   3  18  -3   19.50    4.80
  -3  18   3   12.10    5.60
   3  19   3   15.90    5.40
  -3  19  -3   19.00    5.60
  -3  19   3    8.10    5.60
   3  19  -3   16.80    5.10
   3  20   3   61.99    8.90
  -3  20  -3   57.89    8.60
  -3  20   3   67.59   10.40
   3  20  -3   43.80    6.90
   3  21   3    7.60    5.00
  -3  21  -3   13.10    5.40
   3  21  -3   15.70    5.00
  -3  21   3    4.60    5.10
   3  22   3   13.80    5.30
  -3  22  -3   13.50    5.90
  -3  22   3   20.50    7.10
   3  22  -3   16.70    5.50
   4   0   3  120.39    7.60
   4   0  -3  115.29    7.70
  -4   0   3  127.59    7.60
  -4   0  -3  112.99    7.20
   4   1   3   59.69    6.10
   4  -1  -3   78.09    7.50
  -4  -1   3   62.89    6.10
  -4   1  -3   57.69    6.10
  -4   1   3   57.29    5.90
   4  -1   3   57.69    6.20
  -4  -1  -3   54.69    5.90
   4   1  -3   57.89    6.00
  -4  -2   3  443.36   16.90
   4   2   3  469.85   17.80
   4  -2  -3  455.25   14.90
   4  -2  -3  439.06   18.00
  -4   2  -3  473.25   17.70
  -4   2   3  428.06   17.00
   4  -2   3  423.16   17.00
   4   2  -3  449.06   17.60
  -4  -2  -3  464.05   17.10
   4  -3  -3  406.76   16.60
  -4   3  -3  379.86   15.50
   4  -3  -3  383.96   12.90
  -4  -3   3  375.26   14.70
   4   3   3  399.46   16.00
   4  -3   3  310.77   13.40
   4   3  -3  303.47   13.40
  -4  -3  -3  301.07   12.90
   4  -3   3  307.67   12.60
  -4   3   3  297.47   13.20
  -4   4  -3   71.19    5.80
   4  -4  -3   66.59    4.00
   4  -4  -3   76.29    7.50
   4   4   3   74.79    7.10
  -4  -4   3   64.29    5.10
  -4  -4  -3   42.30    5.00
   4  -4   3   60.09    6.30
   4   4  -3   59.89    6.30
  -4   4   3   55.49    6.10
   4  -4   3   42.40    4.70
   4   5   3  489.85   18.40
   4  -5  -3  481.95   15.20
  -4  -5   3  455.55   16.70
  -4   5  -3  439.46   17.90
   4  -5  -3  446.26   18.70
  -4   5   3  503.85   19.50
  -4  -5  -3  497.35   18.50
   4  -5   3  504.95   18.40
   4   5  -3  492.55   19.10
   4  -5   3  516.15   19.10
   4  -6  -3   92.19    5.00
   4  -6  -3  106.29    8.10
   4   6   3   92.09    7.00
  -4   6  -3   92.29    6.90
  -4  -6   3   93.49    5.90
  -4   6   3   87.09    6.80
  -4  -6  -3   91.69    6.40
   4  -6   3   89.09    6.20
   4  -6   3   85.89    6.60
   4   6  -3   93.19    6.80
  -4   7  -3  395.46   16.80
   4  -7  -3  430.26   14.40
   4  -7  -3  412.76   18.00
   4   7   3  402.66   16.90
  -4  -7   3  423.66   15.30
   4  -7   3  405.66   16.00
  -4   7   3  387.16   17.00
   4  -7   3  418.46   16.70
   4   7  -3  429.56   16.80
  -4  -7  -3  414.56   16.20
   4  -8  -3  105.79    5.80
   4   8   3   93.19    7.20
  -4   8  -3   88.69    7.20
  -4  -8   3  100.69    6.10
   4  -8  -3  115.39    8.60
   4  -8   3  136.79    8.40
   4   8  -3  129.49    8.30
  -4   8   3  120.59    8.60
   4  -8   3  144.49    8.30
  -4  -8  -3  129.39    7.90
   4  -9  -3  143.79    9.90
  -4   9  -3  135.69    9.00
  -4  -9   3  143.49    7.30
   4   9   3  144.69    9.10
  -4   9   3  175.08   10.70
   4   9  -3  164.68    9.60
  -4  -9  -3  187.78    9.60
   4  -9   3  177.58    9.80
   4  -9   3  164.48    9.50
   4  10   3  329.07   15.60
  -4  10  -3  351.76   15.90
  -4 -10   3  369.36   13.50
   4 -10  -3  370.76   17.10
   4  10  -3  338.37   15.10
  -4  10   3  357.06   16.70
  -4 -10  -3  361.56   14.70
   4 -10   3  330.97   14.80
   4 -10   3  369.56   15.50
  -4  11  -3   60.29    7.30
   4  11   3   54.09    6.80
   4 -11  -3   49.00    7.10
  -4 -11   3   69.19    4.90
   4 -11   3   56.79    6.50
   4  11  -3   54.59    6.40
  -4 -11  -3   53.49    6.00
  -4  11   3   61.09    7.80
   4 -11   3   59.79    6.40
   4  12   3   67.79    7.50
  -4  12  -3   53.59    7.00
  -4 -12   3   70.39    5.10
   4 -12  -3   62.09    8.00
   4 -12   3   63.79    7.30
   4 -12   3   71.59    7.20
  -4 -12  -3   58.69    6.50
   4  12  -3   71.89    7.40
  -4  12   3   50.99    7.40
   4 -13  -3    4.60    3.90
   4  13   3    1.70    2.70
  -4  13  -3    8.40    3.60
  -4  13   3   10.10    4.40
   4  13  -3    8.80    3.50
   4 -13   3    9.00    3.50
   4 -13   3   15.90    3.80
  -4 -13  -3   14.20    3.70
   4 -14  -3  144.89   10.80
  -4  14  -3  146.39   10.60
   4  14   3  142.89   10.30
  -4 -14  -3   97.39    7.50
   4  14  -3   94.69    7.80
  -4  14   3  108.49   11.10
   4 -15  -3  104.49   10.60
  -4  15  -3  119.89   11.20
   4  15   3  120.39    9.70
  -4 -15  -3  104.49    8.00
   4  15  -3  110.59    8.50
  -4  15   3  105.49   11.50
  -4  16  -3   18.40    5.40
   4 -16  -3   28.40    6.10
   4  16   3   22.30    5.50
  -4  16   3   17.30    6.00
   4  16  -3   16.70    4.40
  -4  17  -3   27.90    6.30
   4  17   3   44.60    7.40
  -4  17   3   38.10    7.90
   4  17  -3   34.30    6.10
  -4  18  -3   34.20    7.10
   4  18   3   28.20    6.60
   4  18  -3   34.20    6.30
  -4  18   3   22.30    7.20
  -4  19  -3   30.30    7.00
   4  19   3   27.60    6.70
   4  19  -3   28.80    6.10
  -4  19   3   30.90    7.80
   4  20   3    6.00    4.80
  -4  20  -3    6.10    5.10
  -4  20   3    9.00    6.60
   4  20  -3    9.40    4.90
  -4  21  -3    0.20    4.40
   4  21   3   -2.40    4.40
  -4  21   3    9.00    6.10
   4  21  -3    6.20    4.50
  -5   0  -3  407.26   17.30
   5   0   3  431.96   17.90
   5   0  -3  385.16   17.70
  -5   0   3  424.76   17.50
   5  -1  -3  163.88   10.60
  -5  -1   3  180.58   10.10
  -5   1  -3  187.98   10.70
   5   1   3  191.98   11.00
   5  -1   3  123.09    8.70
  -5  -1  -3  127.79    8.60
   5   1  -3  109.19    8.50
  -5   1   3  138.79    9.00
   5  -2  -3  162.38   10.40
  -5  -2   3  143.99    8.90
   5  -2  -3  149.39    7.20
  -5   2  -3  170.38   10.10
   5   2   3  153.28    9.90
   5   2  -3  116.99    8.90
   5  -2   3  135.39    9.10
  -5  -2  -3  116.69    8.30
  -5   2   3  128.29    8.60
   5  -3  -3   94.99    5.30
  -5  -3   3   81.99    6.80
  -5   3  -3  100.49    7.90
   5   3   3  103.89    7.90
   5  -3  -3   88.99    9.00
   5  -3   3   93.79    6.90
  -5  -3  -3   95.09    7.40
   5   3  -3   96.49    7.80
  -5   3   3  103.69    8.10
   5  -3   3   86.59    8.30
   5  -4  -3  113.49    8.90
  -5   4  -3  128.79    9.00
   5  -4  -3  114.49    6.00
   5   4   3  120.19    8.60
  -5  -4   3  123.19    8.00
   5   4  -3   84.29    8.70
   5  -4   3   88.99    6.70
   5  -4   3   97.99    7.60
  -5   4   3   71.29    7.80
  -5  -4  -3   95.39    7.40
   5  -5  -3  253.67   13.90
   5   5   3  236.78   12.90
  -5  -5   3  259.97   12.10
   5  -5  -3  267.67   10.20
  -5   5  -3  284.47   13.90
   5  -5   3  223.48   12.20
   5  -5   3  212.28   10.90
  -5   5   3  239.08   12.60
   5   5  -3  223.48   12.30
  -5  -5  -3  209.68   11.20
  -5   6  -3   35.80    5.80
   5  -6  -3   37.20    3.80
  -5  -6   3   32.10    4.70
   5  -6  -3   33.60    6.10
   5   6   3   40.10    6.10
  -5  -6  -3   53.09    6.20
   5  -6   3   56.79    7.00
   5  -6   3   55.39    6.00
   5   6  -3   54.59    7.00
  -5   6   3   65.39    7.80
  -5  -7   3  250.57   11.50
   5  -7  -3  246.28   10.00
   5   7   3  237.38   12.90
  -5   7  -3  241.68   13.20
   5  -7  -3  262.37   14.20
   5  -7   3  279.87   14.00
  -5  -7  -3  284.17   13.30
  -5   7   3  264.67   14.20
   5   7  -3  278.37   14.00
   5  -7   3  279.27   12.80
  -5   8  -3  152.18   10.10
   5  -8  -3  149.69    7.50
   5   8   3  152.68   10.30
   5  -8  -3  143.79   10.70
  -5  -8   3  155.78    8.60
  -5   8   3  163.28   11.20
  -5  -8  -3  182.18   10.20
   5   8  -3  175.98   10.80
   5  -8   3  180.28   10.00
   5  -8   3  162.18   10.50
   5   9   3   32.20    5.70
   5  -9  -3   36.30    4.20
  -5   9  -3   32.30    5.80
  -5  -9   3   36.00    4.80
   5  -9  -3   32.40    6.50
  -5  -9  -3   46.30    6.00
   5  -9   3   40.10    5.50
  -5   9   3   33.30    6.10
   5   9  -3   41.50    6.30
   5  -9   3   33.90    5.60
   5 -10  -3   85.69    9.50
   5  10   3   77.19    8.60
  -5 -10   3  100.99    6.70
  -5  10  -3   86.39    9.00
   5  10  -3   98.09    9.30
   5 -10   3   89.79    8.90
  -5 -10  -3  122.79    8.30
  -5  10   3  101.69   10.60
   5 -10   3  100.49    7.80
   5 -11  -3   15.20    4.50
   5  11   3   14.70    4.60
  -5  11  -3   16.30    4.80
  -5 -11   3   18.10    3.60
   5  11  -3   24.70    5.00
  -5 -11  -3   29.70    5.10
   5 -11   3   29.30    5.30
   5 -11   3   32.80    5.40
  -5  11   3   27.50    5.90
   5 -12  -3  132.49   10.70
  -5  12  -3  133.99   10.30
   5  12   3  122.59    9.70
   5 -12   3  127.49    9.40
  -5  12   3  109.59   11.90
   5 -12   3  128.89    9.20
  -5 -12  -3  136.69    9.00
   5  12  -3  126.69    9.50
  -5  13  -3  112.59   11.20
   5  13   3  110.69   10.90
   5 -13  -3   92.39   10.30
   5 -13   3   67.19    7.70
  -5 -13  -3   87.79    8.40
   5  13  -3   89.69    9.20
  -5  13   3   79.49   10.20
  -5  14  -3   32.90    6.70
   5 -14  -3   23.70    5.90
   5  14   3   29.60    6.10
  -5  14   3   23.50    6.50
  -5 -14  -3   16.10    4.30
   5  14  -3   16.00    4.60
  -5  15  -3   55.29    8.40
   5 -15  -3   46.50    8.00
   5  15   3   53.39    8.00
   5  15  -3   51.59    7.40
  -5  15   3   48.00    8.70
   5 -16  -3   20.20    8.80
   5  16   3   35.60    7.10
  -5  16  -3   26.60    6.70
  -5  16   3   33.00    7.90
   5  16  -3   23.40    5.40
  -5  17  -3   43.80    8.50
   5  17   3   53.59    8.40
   5  17  -3   50.39    7.40
  -5  17   3   55.49    9.90
   5  18   3    8.00    5.00
  -5  18  -3    1.60    4.50
   5  18  -3    9.00    4.50
  -5  18   3    5.30    5.90
  -5  19  -3   26.20    7.30
   5  19   3   20.40    6.30
   5  19  -3   33.70    7.00
  -5  19   3   20.70    7.60
  -6   0   3  235.08   12.90
  -6   0  -3  226.48   12.80
   6   0  -3  223.38   13.60
   6   0   3  210.28   12.80
   6   1   3   18.70    5.30
  -6   1  -3    8.10    3.70
   6  -1  -3   16.10    5.00
  -6  -1   3   17.80    4.40
   6  -1   3   34.30    6.50
  -6  -1  -3   27.30    5.70
  -6   1   3   36.20    6.30
   6   1  -3   19.80    5.20
   6  -2  -3  114.09    6.60
   6  -2  -3  100.79   10.30
  -6  -2   3  106.69    8.60
  -6   2  -3   96.59    9.70
   6   2   3  105.79   10.30
   6  -2   3   88.59    9.60
   6  -2   3   95.79    7.60
  -6   2   3   80.59    8.90
  -6  -2  -3   83.59    8.70
   6   2  -3   91.49    9.80
  -6  -3   3  223.88   12.70
   6  -3  -3  268.77   14.90
  -6   3  -3  254.27   14.20
   6  -3  -3  251.17   10.60
   6   3   3  258.97   14.40
   6  -3   3  198.38   11.00
  -6  -3  -3  201.28   11.90
  -6   3   3  206.48   12.70
   6   3  -3  202.28   12.80
   6  -3   3  200.18   12.40
   6   4   3   37.50    6.40
   6  -4  -3   35.40    6.70
  -6  -4   3   36.10    5.70
   6  -4  -3   40.30    4.30
  -6   4  -3   34.90    6.50
   6  -4   3   19.30    4.90
  -6  -4  -3   20.80    5.00
   6  -4   3   24.70    4.70
   6   4  -3   13.80    4.70
  -6   4   3   18.00    4.90
  -6   5  -3  124.39   10.00
  -6  -5   3  136.19    9.20
   6  -5  -3  117.19   11.50
   6   5   3  146.79   10.50
   6  -5  -3  128.99    6.90
   6  -5   3  145.79    9.30
   6  -5   3  139.39   10.50
  -6   5   3  139.69   10.80
   6   5  -3  134.49   10.30
  -6  -5  -3  141.49    9.90
  -6   6  -3  107.09   10.90
   6   6   3  110.89   10.60
   6  -6  -3  121.79   11.90
  -6  -6   3  106.79    8.20
  -6   6   3  106.79   10.70
   6   6  -3  121.19   11.40
  -6  -6  -3  116.29    8.90
   6  -6   3  114.99    8.30
   6  -6   3  105.59   10.30
  -6   7  -3   96.29   10.30
   6  -7  -3  124.99   12.40
  -6  -7   3  107.09    8.10
   6   7   3  123.39   11.50
  -6   7   3  104.79   11.10
   6  -7   3   98.99    7.90
   6   7  -3   93.19   10.10
   6  -7   3  121.09   11.20
  -6  -7  -3   84.89    8.80
   6  -8  -3   70.59    9.60
   6   8   3   76.59    9.20
  -6  -8   3   77.99    7.70
  -6   8  -3   61.29    8.50
  -6  -8  -3   86.29    8.60
   6  -8   3   97.69    8.80
  -6   8   3   86.19    9.90
   6  -8   3   99.49   10.30
   6   8  -3   73.49    8.90
   6  -9  -3  135.89   13.30
   6   9   3  117.89   11.50
  -6  -9   3  118.39    8.30
  -6   9  -3  120.69   11.80
   6   9  -3  158.28   11.40
   6  -9   3  166.28   11.30
  -6  -9  -3  155.68   10.40
   6  -9   3  162.28   10.30
  -6   9   3  148.59   11.70
  -6 -10   3   93.69    7.40
   6 -10  -3   85.59   10.40
  -6  10  -3   92.39   10.60
   6  10   3   88.39   10.00
   6 -10   3   89.49    8.80
   6 -10   3   99.79   10.20
  -6 -10  -3   92.59    9.20
  -6  10   3  104.89   11.70
   6  10  -3  103.69   10.60
  -6  11  -3   53.29    8.10
   6 -11  -3   49.99    8.50
   6  11   3   55.79    8.20
  -6  11   3   46.10    8.50
  -6 -11  -3   50.49    7.00
   6 -11   3   36.00    6.00
   6  11  -3   50.39    7.40
   6 -11   3   49.80    7.50
   6  12   3   50.89    7.90
   6 -12  -3   53.19    8.60
  -6  12  -3   49.70    8.20
  -6 -12  -3   51.59    6.90
  -6  12   3   39.70    8.20
   6 -12   3   50.69    7.50
   6 -12   3   42.70    6.60
   6  12  -3   31.30    6.30
   6 -13  -3    5.30    4.70
  -6  13  -3    4.20    4.50
   6  13   3    4.90    4.00
   6  13  -3    1.70    3.40
  -6  13   3    7.60    5.30
  -6 -13  -3    2.70    3.50
   6 -13   3    1.60    3.40
  -6  14  -3   60.99    9.30
   6 -14  -3   52.29    9.30
   6  14   3   56.69    8.80
   6  14  -3   39.90    7.30
   6 -14   3   41.10    9.00
  -6 -14  -3   62.49   11.70
  -6  14   3   38.80    8.50
   6  15   3   74.89    9.70
  -6  15  -3   62.19    9.70
   6 -15  -3   58.49    9.40
  -6  15   3   54.39   10.10
   6  15  -3   66.09    8.80
   6  16   3    7.60    4.60
  -6  16  -3   -1.70    3.90
  -6  16   3   -9.30    3.80
   6  16  -3    5.50    4.30
  -6  17  -3   41.10    9.20
   6  17   3   39.80    8.20
  -6  17   3   56.79   10.90
   6  17  -3   40.70    7.50
  -6  18  -3   23.60    7.50
   6  18   3   15.30    6.00
   6  18  -3   17.20    5.70
  -6  18   3   19.20    7.40
  -7   0  -3   65.39    8.80
  -7   0   3   60.29    8.50
   7   0  -3   68.59    9.60
   7   0   3   70.89    9.50
  -7  -1   3  150.08   10.90
   7  -1  -3  137.59   13.30
   7   1   3  144.89   11.80
  -7   1  -3  131.09   12.60
   7  -1   3  132.99   13.20
  -7   1   3  123.59   12.10
   7   1  -3  112.79   12.10
  -7  -1  -3  108.69   11.00
   7   2   3  119.89   12.10
  -7   2  -3  116.99   11.60
  -7  -2   3  122.39   11.30
   7  -2  -3  120.69   12.40
  -7  -2  -3   98.69   10.60
  -7   2   3  110.79   11.60
   7  -2   3  110.99    8.90
   7   2  -3  117.39   12.10
   7  -2   3  100.09   11.00
   7   3   3   20.50    6.00
  -7  -3   3   17.10    5.00
  -7   3  -3   15.60    5.30
   7  -3  -3   23.80    6.70
   7   3  -3    8.10    4.70
  -7   3   3   20.80    6.10
  -7  -3  -3   27.70    6.20
   7  -3   3   20.00    6.00
   7  -3   3   17.00    4.80
   7   4   3   69.79    9.20
  -7  -4   3   75.99    8.80
  -7   4  -3   96.39   10.80
   7  -4  -3   62.79    9.40
  -7   4   3   68.59    9.20
  -7  -4  -3   75.39    9.20
   7  -4   3   66.89    7.80
   7   4  -3   60.49    8.80
   7  -4   3   85.19   10.40
   7   5   3  100.19   11.00
   7  -5  -3  126.79   13.00
  -7  -5   3  134.09   10.20
  -7   5  -3  133.29   12.80
   7   5  -3  111.09   11.80
   7  -5   3  108.49    8.60
  -7   5   3   93.29   10.90
  -7  -5  -3  124.99   11.50
   7  -5   3  133.49   12.60
   7  -6  -3    8.50    5.40
  -7  -6   3    6.00    3.70
  -7   6  -3    5.20    4.00
   7   6   3   10.40    4.70
   7   6  -3    6.70    4.40
  -7  -6  -3    8.80    4.50
   7  -6   3    6.70    4.20
  -7   6   3    3.00    4.10
   7  -6   3   10.90    4.10
   7   7   3  234.68   14.90
   7  -7  -3  222.88   15.20
  -7   7  -3  198.38   14.30
  -7  -7   3  211.38   12.50
  -7  -7  -3  201.68   12.70
   7   7  -3  205.58   14.10
   7  -7   3  212.78   13.90
  -7   7   3  201.38   14.50
   7  -7   3  207.28   11.90
   7   8   3   49.70    8.30
  -7   8  -3   37.00    7.70
  -7  -8   3   32.00    5.80
   7  -8  -3   43.00    8.20
   7  -8   3   65.19    7.60
   7   8  -3   56.09    9.10
   7  -8   3   46.40    7.80
  -7   8   3   51.39    9.00
  -7  -8  -3   51.09    7.80
  -7   9  -3   15.50    5.80
   7   9   3   14.20    5.20
   7  -9  -3   14.80    5.90
  -7  -9   3   14.10    4.50
   7   9  -3    9.80    4.70
  -7   9   3   12.60    5.70
   7  -9   3   13.00    5.40
  -7  -9  -3   15.80    5.00
   7 -10  -3   87.19   11.50
  -7  10  -3  115.89   12.90
   7  10   3   87.99   10.80
   7  10  -3  115.49   12.00
  -7 -10  -3  110.99   10.70
  -7  10   3   90.49   12.00
   7 -10   3   83.19   10.10
   7 -11  -3   15.30    6.30
  -7  11  -3   21.70    6.80
   7  11   3   10.80    5.30
   7 -11   3   31.10    7.10
   7  11  -3   22.30    6.10
  -7 -11  -3   26.80    5.70
  -7  11   3   24.80    7.50
  -7  12  -3   61.79   10.10
   7 -12  -3   35.80    8.30
   7  12   3   38.10    7.60
  -7 -12  -3   41.20    6.80
   7  12  -3   35.50    7.40
  -7  12   3   42.80    8.40
   7  13   3   66.59    9.80
  -7  13  -3   65.59   10.20
   7 -13  -3   56.99   10.00
   7  13  -3   58.39    9.20
  -7  13   3   46.30    9.20
   7 -14  -3   11.40    6.00
  -7  14  -3   16.40    6.70
   7  14   3   14.70    5.80
   7  14  -3   23.00    6.40
  -7  14   3   13.60    6.40
  -7  15  -3   25.20    7.40
   7  15   3   25.10    6.90
  -7  15   3   20.30    7.40
   7  15  -3   37.60    7.70
  -8   0   3   78.69   10.40
   8   0  -3   77.49   10.90
   8   0   3   96.99   12.30
  -8   0  -3   77.09   10.40
   8  -1  -3   10.30    5.30
  -8  -1   3    3.10    4.60
   8   1   3   12.10    6.00
  -8   1  -3   15.10    5.90
   8  -1   3   19.70    8.20
  -8   1   3   19.70    6.50
  -8  -1  -3   23.40    7.40
   8  -1   3   31.80    7.70
   8   1  -3   14.10    5.90
   8  -2  -3   36.00    8.40
  -8   2  -3   31.00    7.50
   8   2   3   28.60    7.40
  -8  -2   3   31.80    7.10
  -8   2   3   28.30    7.30
  -8  -2  -3   33.80    7.70
   8   2  -3   26.70    6.90
   8  -2   3   29.90    7.10
   8  -3  -3  120.49   13.80
   8   3   3  143.69   14.40
  -8  -3   3  150.68   11.90
  -8   3  -3  126.49   13.70
   8   3  -3   85.99   11.20
   8  -3   3  120.19   13.10
  -8   3   3  100.29   12.30
  -8  -3  -3  111.49   12.40
  -8  -4   3   12.40    5.40
  -8   4  -3   19.40    6.50
   8   4   3   28.00    7.20
   8  -4  -3   19.70    6.80
  -8  -4  -3   15.90    6.00
  -8   4   3   17.70    6.40
   8  -4   3   11.50    5.70
   8   4  -3   13.00    6.20
  -8  -5   3   67.99    9.20
   8   5   3   65.89   10.20
   8  -5  -3   57.49   10.20
  -8   5  -3   57.39    9.70
  -8  -5  -3   67.09    9.30
   8   5  -3   84.59   11.50
   8  -5   3   82.19   11.30
  -8   5   3   60.89    9.60
  -8   6  -3   60.79    9.90
   8   6   3   51.89    8.90
   8  -6  -3   42.70    8.90
  -8  -6   3   62.39    8.50
  -8   6   3   50.99    9.10
   8  -6   3   64.89   10.10
  -8  -6  -3   44.50    8.30
   8   6  -3   50.79    9.00
  -8   7  -3   14.50    6.00
   8  -7  -3   28.00    8.30
   8   7   3   19.00    6.30
  -8  -7   3   31.00    6.60
  -8  -7  -3   17.80    5.50
  -8   7   3   19.60    7.00
   8   7  -3   23.00    6.80
   8  -7   3   35.60    8.20
  -8   8  -3   44.30    9.10
   8  -8  -3   47.60    9.70
   8   8   3   36.20    8.30
  -8  -8   3   64.99    9.30
   8  -8   3   57.19    9.50
  -8   8   3   50.19    9.40
   8   8  -3   47.90    8.90
  -8  -8  -3   56.69    8.60
   8   9   3   51.69    9.20
  -8   9  -3   77.39   11.00
   8  -9  -3   54.69   10.20
   8   9  -3   96.69   12.10
  -8   9   3   66.29   11.00
  -8  -9  -3   88.79   10.30
   8  -9   3   83.49   11.00
   8 -10  -3   13.10    6.60
   8  10   3   13.00    5.40
  -8  10  -3    4.80    5.10
  -8 -10  -3    8.40    4.90
   8 -10   3   26.90    7.30
   8  10  -3   13.30    5.90
  -8  10   3   14.70    6.90
   8  11   3   22.60    6.60
  -8  11  -3   47.30    9.50
   8 -11  -3   41.70    9.40
   8  11  -3   32.30    8.10
  -8 -11  -3   42.40    7.40
  -8  11   3   39.90    9.20
   8 -12  -3   25.30    7.90
   8  12   3   43.00    8.90
  -8  12  -3   26.80    8.30
  -8  12   3   15.20    7.40
   8  12  -3   32.60    7.90
  -9   0  -3   -0.90    5.30
   9   0  -3   -5.70    4.70
   9   0   3   -3.70    5.00
  -9   0   3   -2.00    4.50
   9  -1  -3   58.49   10.30
   9   1   3   61.49   10.50
  -9  -1   3   63.39   10.20
  -9   1  -3   59.39   10.60
  -9   1   3   52.59    9.60
  -9  -1  -3   45.50    9.20
   9   1  -3   39.30    9.00
   9  -1   3   61.69   10.80
   9   2   3   72.09   11.50
  -9   2  -3   43.10    8.80
  -9  -2   3   45.60    8.80
   9  -2  -3   52.39   10.60
   9   2  -3   31.70    8.10
   9  -2   3   42.80    9.70
  -9  -2  -3   54.59    9.30
  -9   2   3   53.09    9.60
  -9   3  -3    6.10    6.20
   9   3   3    8.00    6.30
   9  -3  -3    2.60    6.20
  -9  -3   3    3.40    5.10
   9   3  -3    8.70    6.10
  -9  -3  -3    9.40    5.90
  -9   3   3    0.10    5.30
   9  -3   3    1.60    5.80
  -9   4  -3   31.10    8.30
   9   4   3   17.80    7.50
   9  -4  -3   41.40    9.50
  -9  -4   3   32.70    7.70
   9   4  -3   35.60    9.20
   9  -4   3   32.90    8.30
  -9  -4  -3   28.80    7.50
  -9   4   3   25.00    7.50
   9   5   3   49.20    9.60
  -9  -5   3   43.70    8.20
  -9   5  -3   55.49   10.50
   9  -5  -3   16.90    7.60
  -9   5   3   46.30   10.00
   9   5  -3   41.60    9.00
   9  -5   3   46.20    9.60
  -9  -5  -3   24.90    7.30
   9   6   3   13.70    6.80
  -9   6  -3    6.70    6.30
  -9  -6   3    5.70    5.10
   9  -6  -3   -0.40    5.20
  -9  -6  -3   11.10    5.90
  -9   6   3   11.40    6.50
   9   6  -3   14.10    6.30
   9  -6   3    8.00    6.30
   9   7   3   73.79   11.40
   9  -7  -3   60.79   10.90
  -9   7  -3   65.19   11.10
   9   7  -3   87.89   12.50
   9  -7   3   62.79   10.50
  -9  -7  -3   69.59   10.00
  -9   7   3   93.99   12.90
   0   2  -4  541.55   16.20
   0   2   4  527.85   16.20
   0   3  -4   56.59    3.30
   0  -3   4   55.19    3.30
   0   3   4   52.49    3.30
   0  -3  -4   57.69    3.30
   0  -4  -4   18.10    2.40
   0   4  -4   14.10    2.10
   0  -4   4   12.70    2.00
   0   4   4   15.20    2.40
   0   5   4  260.67    9.80
   0  -5   4  241.78    9.40
   0   5  -4  242.08    9.50
   0  -5  -4  249.68    9.30
   0   5  -4  246.98    7.20
   0   6  -4 1851.81   49.99
   0  -6  -4 1803.52   52.19
   0  -6   4 1850.11   52.69
   0   6  -4 1845.42   50.09
   0   6   4 1820.12   52.89
   0   7   4  274.17   11.30
   0  -7  -4  282.27   10.90
   0   7  -4  284.57    9.20
   0   8  -4  448.76   14.30
   0   8   4  472.65   16.70
   0  -8  -4  441.16   15.70
   0  -9  -4   49.30    4.60
   0   9   4   47.70    5.30
   0   9  -4   47.80    3.40
   0  10  -4   52.79    3.90
   0 -10  -4   55.89    5.10
   0  10   4   58.49    6.00
   0  11  -4  150.18    7.20
   0  11   4  152.98    8.90
   0 -11  -4  151.18    7.70
   0 -12  -4  101.99    6.60
   0  12   4   87.29    7.00
   0  12  -4  103.49    6.00
   0  13   4   16.50    4.10
   0 -13  -4   12.90    3.10
   0  13  -4   11.20    2.90
   0 -14  -4  238.48   11.10
   0  14   4  230.58   12.40
   0  14  -4  256.37   11.20
   0  15   4    9.60    3.70
   0 -15  -4    9.60    3.10
   0  15  -4   12.20    3.20
   0  16   4   12.10    4.10
   0 -16  -4    6.80    3.00
   0  16  -4    7.60    3.00
   0  17  -4   38.70    5.40
   0 -17  -4   33.50    5.00
   0  17   4   34.70    6.00
   0  18   4  138.59   10.30
   0  18  -4  108.19    8.10
   0  19   4   26.80    5.90
   0  19  -4   23.30    4.80
   0  20  -4   71.69    8.00
   0  20   4   50.99    7.90
   0  21   4    4.60    4.20
   0  21  -4   -4.90    2.80
   0  22   4    6.50    5.00
   0  22  -4   21.00    5.30
   0  23   4    2.90    4.70
  -1   0   4    3.00    0.60
  -1   0   4    3.20    1.00
   1   0  -4    2.00    0.80
   1   0   4    4.60    1.10
   1   0  -4    2.90    0.60
  -1   0  -4    3.30    1.00
  -1  -1   4  270.37    8.60
  -1   1  -4  262.87    8.80
   1  -1  -4  284.07    9.20
   1   1   4  281.47    9.20
   1  -1   4  248.98    8.00
   1   1  -4  248.28    7.70
   1   1  -4  240.98    7.80
  -1   1   4  246.78    8.40
  -1  -1  -4  242.38    8.30
  -1  -2   4  464.95   13.30
  -1   2  -4  455.05   14.90
   1   2   4  459.25   14.50
   1  -2  -4  478.45   14.60
  -1   2  -4  464.05   13.80
   1   2  -4  462.25   13.50
  -1  -2  -4  453.15   14.30
   1   2  -4  459.25   13.50
   1   2  -4  454.35   13.90
   1  -2   4  475.45   13.50
  -1   2   4  463.25   14.40
   1  -2   4  459.85   14.80
   1   3   4  583.44   18.20
  -1  -3   4  582.74   16.20
  -1  -3   4  577.14   16.20
   1  -3  -4  616.24   18.30
  -1   3  -4  564.64   18.50
  -1   3  -4  599.74   17.20
   1  -3   4  644.24   18.10
   1   3  -4  635.14   18.20
   1   3  -4  621.44   19.20
  -1   3   4  661.73   19.70
  -1  -3  -4  615.44   19.30
   1   3  -4  637.24   18.40
   1  -3   4  657.13   20.10
  -1   4  -4 1440.66   39.10
   1  -4  -4 1439.16   40.60
  -1   4  -4 1363.76   40.80
   1   4   4 1385.56   40.50
  -1  -4  -4 1398.76   39.20
   1  -4   4 1369.96   39.80
  -1   4   4 1373.36   39.50
   1   4  -4 1318.07   37.60
   1  -4   4 1359.36   37.40
   1   4  -4 1353.26   37.80
   1   4  -4 1397.46   39.20
  -1   5  -4  112.29    4.40
  -1   5  -4  121.59    6.00
   1  -5  -4  114.99    5.60
   1   5   4  108.29    5.60
   1   5  -4  130.89    5.90
   1   5  -4  123.29    4.70
  -1  -5  -4  119.69    5.60
  -1   5   4  113.99    5.90
   1  -5   4  122.09    4.10
   1  -5   4  128.69    6.20
   1   5  -4  120.19    4.40
   1   6   4   42.30    4.10
  -1   6  -4   37.50    2.50
   1  -6  -4   45.70    4.20
  -1   6   4   40.70    4.10
  -1  -6  -4   34.10    3.40
   1   6  -4   41.70    2.50
   1  -6   4   37.20    3.90
   1  -6   4   42.80    2.00
   1  -7  -4  331.37   12.50
  -1   7  -4  353.66   11.20
   1   7   4  316.17   12.70
   1  -7   4  341.87   10.00
  -1  -7  -4  332.37   12.30
  -1   7   4  333.97   13.20
   1  -7   4  329.27   12.80
   1   7  -4  335.67   10.90
   1   8   4  480.15   17.40
   1  -8  -4  486.65   17.10
  -1   8  -4  512.95   15.90
   1   8  -4  414.56   13.50
  -1  -8  -4  433.76   15.10
   1  -8   4  423.46   12.50
  -1   8   4  436.96   16.30
   1  -8   4  421.76   15.70
   1   9   4  278.47   12.00
  -1   9  -4  287.97   10.60
   1  -9  -4  282.07   11.50
  -1  -9  -4  256.67   10.50
   1  -9   4  250.47    7.90
   1  -9   4  274.67   11.50
   1   9  -4  243.48    9.10
  -1   9   4  239.38   11.50
   1  10   4  273.67   12.00
  -1  10  -4  272.17   10.50
   1 -10  -4  258.07   11.20
   1 -10   4  269.97    8.20
   1  10  -4  251.77    9.60
  -1  10   4  255.57   12.40
  -1 -10  -4  262.47   10.90
   1  11   4   83.49    6.50
   1 -11  -4   76.89    5.80
  -1  11  -4   88.39    5.50
   1 -11   4   96.69    3.80
   1  11  -4   99.49    5.40
  -1 -11  -4  100.89    6.20
  -1  11   4   98.79    7.50
   1  12   4  265.17   12.50
  -1  12  -4  263.17   11.20
   1 -12  -4  269.07   11.80
   1  12  -4  253.77   10.40
  -1  12   4  261.57   13.30
  -1 -12  -4  264.17   11.30
   1 -13  -4    8.40    2.90
  -1  13  -4    6.60    2.50
   1  13   4    9.30    3.20
  -1 -13  -4    7.80    2.60
  -1  13   4    6.90    3.20
   1  13  -4    8.50    2.40
  -1  14  -4   16.10    3.60
   1 -14  -4   19.60    3.70
   1  14   4   13.20    3.90
  -1 -14  -4   14.10    3.20
  -1  14   4   10.70    4.00
   1  14  -4   12.40    3.00
  -1  15  -4  129.09    8.20
   1  15   4  137.99    9.40
   1 -15  -4  138.39    8.50
  -1  15   4  136.69   10.10
   1  15  -4  137.79    8.10
  -1 -15  -4  137.99    8.10
   1  16   4  378.66   17.10
  -1  16  -4  358.66   15.60
   1 -16  -4  363.96   15.60
  -1  16   4  381.26   18.20
   1  16  -4  357.66   15.30
  -1 -16  -4  396.26   15.80
  -1  17  -4   31.80    5.30
   1  17   4   32.10    5.80
   1 -17  -4   43.30    5.70
  -1 -17  -4   33.90    4.90
   1  17  -4   36.30    5.10
  -1  17   4   34.70    6.40
   1  18   4   74.69    8.80
  -1  18  -4   61.89    7.20
   1  18  -4   67.69    7.20
  -1  18   4   84.89    9.90
  -1  19  -4    9.60    4.10
   1  19   4   23.70    5.70
  -1  19   4   17.90    5.50
   1  19  -4   16.20    4.30
  -1  20  -4   -1.40    3.20
   1  20   4    9.60    4.50
  -1  20   4    6.50    4.70
   1  20  -4    8.40    3.50
  -1  21  -4   23.40    5.80
   1  21   4   15.70    5.20
  -1  21   4   12.30    5.20
   1  21  -4    7.50    3.80
  -1  22  -4   37.70    6.90
   1  22   4   22.70    6.40
  -1  22   4   39.70    7.80
   1  22  -4   34.90    6.60
   1  23   4    0.80    4.30
  -1  23   4    1.50    4.90
   2   0   4 1382.86   40.20
  -2   0  -4 1360.56   40.20
   2   0  -4 1411.66   40.70
  -2   0   4 1431.46   40.10
  -2   1  -4  484.55   15.90
  -2  -1   4  502.25   15.70
   2  -1  -4  486.75   16.50
   2   1   4  493.95   16.10
  -2  -1  -4  553.64   17.80
   2   1  -4  544.45   17.80
  -2   1   4  562.94   17.90
   2  -1   4  559.74   17.60
  -2  -2   4  671.53   20.60
   2  -2  -4  681.73   18.70
   2  -2  -4  693.53   22.10
   2   2   4  690.53   21.50
  -2   2  -4  691.73   21.20
   2  -2   4  721.73   22.10
   2  -2   4  713.83   22.80
  -2   2   4  721.63   22.50
  -2  -2  -4  745.83   22.50
   2   2  -4  720.93   22.40
   2   3   4   40.90    3.50
  -2   3  -4   45.90    3.30
  -2  -3   4   41.90    2.80
   2  -3  -4   46.80    3.70
   2  -3   4   39.40    3.90
  -2  -3  -4   29.50    3.20
   2   3  -4   26.50    3.00
   2  -3   4   36.30    2.90
  -2   3   4   39.70    3.90
  -2   4  -4   96.49    5.60
   2  -4  -4   96.69    5.60
   2   4   4  109.39    5.70
  -2  -4   4   99.79    4.40
  -2   4  -4  101.29    5.10
  -2  -4  -4  107.39    5.60
   2  -4   4  107.39    5.90
   2   4  -4  109.79    5.50
  -2   4   4  116.09    6.00
  -2   4   4  116.29    4.40
   2  -4   4  116.29    5.30
  -2  -5   4  444.16   13.70
  -2   5  -4  442.16   14.90
   2   5   4  461.75   15.70
   2  -5  -4  445.06   15.70
  -2  -5  -4  511.65   17.10
  -2   5   4  524.95   15.80
   2  -5   4  511.65   16.40
   2  -5   4  520.35   17.70
   2   5  -4  515.35   16.70
  -2   5   4  514.65   17.70
  -2   6  -4 1764.72   51.59
  -2  -6   4 1815.52   50.19
   2  -6  -4 1840.82   52.89
   2   6   4 1855.41   52.89
   2   6  -4 1895.81   53.29
  -2  -6  -4 1896.81   53.79
  -2   6   4 1849.71   52.69
   2  -6   4 1878.51   54.59
   2  -6   4 1832.02   52.79
  -2   6   4 1891.61   54.69
   2  -7  -4  595.74   20.20
  -2  -7   4  589.44   17.50
   2   7   4  589.04   20.10
  -2   7  -4  592.64   19.10
   2  -7   4  498.75   16.50
  -2  -7  -4  521.05   17.60
   2  -7   4  533.75   18.50
  -2   7   4  540.15   18.70
  -2   7   4  508.65   16.90
   2   7  -4  511.45   16.90
  -2   8  -4  393.46   13.90
  -2  -8   4  384.46   12.10
   2   8   4  403.96   15.00
   2  -8  -4  390.06   14.90
  -2   8   4  397.86   14.20
  -2   8   4  396.56   15.60
   2  -8   4  392.66   15.30
  -2  -8  -4  399.56   14.50
   2  -8   4  392.36   13.30
   2   8  -4  405.76   13.90
   2  -9  -4   35.10    4.60
  -2   9  -4   33.20    3.80
  -2  -9   4   30.30    2.10
   2   9   4   35.90    4.60
  -2  -9  -4   28.60    3.80
   2   9  -4   33.60    3.60
   2  -9   4   36.80    3.40
  -2   9   4   34.40    5.00
   2  -9   4   29.70    4.50
  -2 -10   4   47.00    2.60
  -2  10  -4   49.99    4.90
   2  10   4   50.69    5.50
   2 -10  -4   53.39    5.50
   2 -10   4   57.79    6.00
  -2 -10  -4   49.50    5.00
   2 -10   4   50.29    3.60
  -2  10   4   52.09    6.00
   2  10  -4   50.99    4.10
   2  11   4  134.19    8.10
   2 -11  -4  129.69    7.90
  -2  11  -4  126.79    7.20
  -2 -11   4  118.99    4.60
  -2 -11  -4   97.69    6.40
  -2  11   4  102.09    7.90
   2 -11   4   97.39    5.10
   2 -11   4  101.09    7.10
   2  11  -4   99.39    5.90
   2 -12  -4  123.29    7.80
   2  12   4  122.99    8.20
  -2  12  -4  118.79    7.30
  -2 -12  -4   86.19    6.30
  -2  12   4  102.09    9.70
   2 -12   4  109.19    5.40
   2  12  -4  114.89    6.40
   2  13   4   51.39    6.30
  -2  13  -4   60.59    6.30
  -2 -13  -4   70.09    6.50
  -2  13   4   43.70    6.60
   2  13  -4   65.99    5.20
   2  14   4  224.08   12.30
  -2  14  -4  239.48   11.70
  -2  14   4  199.78   13.10
   2  14  -4  258.07   11.20
  -2 -14  -4  260.17   11.50
  -2  15  -4   27.70    4.80
   2  15   4   26.00    5.10
   2 -15  -4   16.50    4.60
   2  15  -4   30.20    4.40
  -2 -15  -4   26.20    4.40
  -2  15   4    9.10    4.30
  -2  16  -4    7.40    3.40
   2  16   4   16.20    4.70
   2 -16  -4    6.40    3.70
  -2 -16  -4    6.10    2.80
   2  16  -4    6.80    2.90
  -2  16   4    4.50    3.80
   2  17   4   27.90    5.90
   2 -17  -4   51.19    7.10
  -2  17  -4   40.40    6.20
  -2  17   4   32.40    6.60
   2  17  -4   32.10    5.10
  -2 -17  -4   39.60    6.00
   2  18   4  106.19   10.50
  -2  18  -4  118.19    9.00
  -2  18   4   92.29   10.80
   2  18  -4  109.19    8.20
  -2  19  -4   35.00    6.30
   2  19   4   29.90    6.40
   2  19  -4   21.90    4.70
  -2  19   4   29.60    7.00
  -2  20  -4   52.49    7.50
   2  20   4   50.19    7.80
  -2  20   4   42.90    8.40
   2  20  -4   60.69    7.60
  -2  21  -4    2.80    3.90
   2  21   4    1.80    4.20
   2  21  -4    6.50    4.00
  -2  21   4   -0.30    4.10
  -2  22  -4   11.70    5.00
   2  22   4    4.10    4.50
   2  22  -4    9.50    5.00
  -2  22   4   10.20    5.60
  -3   0  -4   22.10    3.50
  -3   0   4   18.50    2.90
   3   0  -4   17.40    3.30
   3   0   4   18.80    3.20
  -3  -1   4  214.48    9.10
   3   1   4  216.98    9.60
  -3   1  -4  208.28    9.30
   3  -1  -4  213.08    9.90
   3  -1   4  156.98    7.80
  -3   1   4  160.98    7.90
   3   1  -4  166.68    8.20
  -3  -1  -4  174.08    8.10
  -3  -2   4  392.06   14.10
   3  -2  -4  402.36   12.00
  -3   2  -4  400.76   14.60
   3  -2  -4  383.86   15.20
   3   2   4  414.46   14.90
   3   2  -4  380.86   14.60
  -3   2   4  402.26   14.60
  -3  -2  -4  384.06   14.30
   3  -2   4  387.96   14.30
  -3  -3   4  439.56   15.00
  -3   3  -4  424.06   15.70
   3   3   4  453.15   16.20
   3  -3  -4  430.36   16.60
   3  -3  -4  436.66   13.00
   3  -3   4  579.94   19.80
   3  -3   4  611.34   20.20
  -3  -3  -4  577.14   19.90
   3   3  -4  594.34   20.30
  -3   3   4  593.74   20.30
   3   4   4 1161.58   35.10
   3  -4  -4 1158.88   31.70
  -3   4  -4 1087.59   34.40
  -3  -4   4 1110.69   33.40
   3  -4  -4 1115.39   35.70
  -3   4   4 1148.09   35.50
   3   4  -4 1168.68   35.10
   3  -4   4 1140.99   35.10
  -3  -4  -4 1139.49   34.80
   3  -4   4 1106.09   34.60
  -3  -5   4  189.38    7.70
  -3   5  -4  167.88    8.50
   3   5   4  182.68    9.10
   3  -5  -4  184.18    9.60
   3  -5  -4  187.38    6.70
   3  -5   4  145.29    7.60
  -3  -5  -4  126.99    7.10
   3   5  -4  150.28    7.60
   3  -5   4  145.39    7.30
  -3   5   4  147.39    7.90
   3   6   4   30.10    4.20
   3  -6  -4   29.20    4.40
  -3   6  -4   30.90    3.90
  -3  -6   4   38.50    3.60
   3   6  -4   27.50    3.80
  -3  -6  -4   27.30    3.80
   3  -6   4   22.60    3.70
   3  -6   4   25.50    3.50
  -3   6   4   21.30    3.80
  -3   6   4   28.40    2.90
  -3   7  -4  178.08    8.90
   3   7   4  188.58    9.50
  -3  -7   4  179.68    7.50
   3  -7  -4  208.88   10.60
  -3   7   4  189.38    8.30
   3  -7   4  206.98   10.00
   3  -7   4  209.68    9.30
  -3  -7  -4  202.88    9.40
  -3   7   4  214.68   10.50
   3   7  -4  213.88    9.50
  -3  -8   4  414.06   13.90
  -3   8  -4  416.76   15.90
   3   8   4  428.16   16.60
   3  -8  -4  422.76   17.40
  -3  -8  -4  415.76   15.50
   3   8  -4  398.86   15.30
  -3   8   4  408.06   16.80
   3  -8   4  400.36   15.90
   3  -8   4  420.56   15.10
  -3   8   4  409.26   14.70
   3  -9  -4  250.47   12.50
  -3   9  -4  222.08   10.70
   3   9   4  240.68   11.50
  -3  -9   4  243.58    9.00
  -3  -9  -4  177.68    9.00
   3  -9   4  173.18    8.50
   3   9  -4  181.58    9.00
   3  -9   4  189.28    9.90
  -3   9   4  192.58   10.50
  -3 -10   4  265.57    9.60
   3  10   4  248.68   12.20
   3 -10  -4  272.87   13.40
  -3  10  -4  270.67   12.00
   3 -10   4  248.78   10.50
  -3 -10  -4  232.78   10.90
   3 -10   4  255.27   12.00
  -3  10   4  223.78   12.20
   3  10  -4  236.98   10.80
  -3  11  -4   99.59    6.90
   3  11   4  101.09    7.40
  -3 -11   4   96.59    4.90
   3 -11  -4   95.69    9.10
   3 -11   4  129.19    7.10
   3 -11   4  132.19    8.70
  -3  11   4  130.39    9.40
   3  11  -4  134.59    7.70
  -3 -11  -4  130.99    7.90
   3 -12  -4  106.09    8.60
  -3  12  -4  122.59    8.00
   3  12   4  107.59    8.20
   3  12  -4  124.09    7.60
   3 -12   4  120.49    6.90
  -3 -12  -4  133.99    8.00
  -3  12   4  119.09    9.40
   3 -12   4  138.89    9.00
   3 -13  -4    8.90    3.90
  -3  13  -4    9.60    3.40
   3  13   4    8.10    3.40
  -3  13   4   13.40    4.20
   3  13  -4   10.50    3.10
  -3 -13  -4    2.00    2.60
   3 -14  -4   10.90    3.90
  -3  14  -4    9.60    3.70
   3  14   4   10.20    3.90
  -3  14   4   14.40    4.60
  -3 -14  -4   12.60    3.40
   3  14  -4   15.70    3.50
   3  15   4   99.29    9.60
  -3  15  -4   99.29    9.30
   3 -15  -4  100.99    9.80
   3  15  -4  146.49    8.90
  -3 -15  -4  145.99    8.90
  -3  15   4  113.99   11.90
   3  16   4  217.98   13.20
   3 -16  -4  227.68   13.30
  -3  16  -4  237.08   13.20
  -3 -16  -4  248.38   11.90
   3  16  -4  216.58   11.70
  -3  16   4  213.68   14.60
   3 -17  -4   69.19    8.60
   3  17   4   62.99    8.40
  -3  17  -4   50.19    7.20
   3  17  -4   38.30    5.70
  -3  17   4   34.50    7.30
  -3  18  -4   35.60    6.60
   3  18   4   47.70    8.00
   3  18  -4   38.10    6.10
  -3  18   4   25.50    7.10
  -3  19  -4    9.90    4.70
   3  19   4   11.80    5.20
   3  19  -4   14.10    4.40
  -3  19   4   20.70    6.60
  -3  20  -4    2.00    3.90
   3  20   4    6.90    4.60
   3  20  -4    4.80    3.60
  -3  20   4   -0.70    4.80
   3  21   4    7.50    4.80
  -3  21  -4   16.80    6.00
  -3  21   4    1.80    4.70
   3  21  -4    2.50    3.90
  -3  22  -4   31.00    7.10
   3  22   4   15.50    6.10
  -3  22   4   37.80    8.90
   3  22  -4   16.20    6.40
   4   0   4  282.17   12.50
  -4   0   4  282.57   12.30
   4   0  -4  285.07   12.90
  -4   0  -4  269.27   12.30
  -4  -1   4  439.56   16.60
   4   1   4  439.96   17.10
   4  -1  -4  441.56   17.70
  -4   1  -4  427.86   16.80
  -4   1   4  545.45   19.90
  -4  -1  -4  528.95   19.60
   4   1  -4  527.05   20.30
   4  -1   4  568.94   20.10
   4  -2  -4  231.68   11.60
   4  -2  -4  233.38    8.20
   4   2   4  229.58   11.20
  -4   2  -4  212.08   10.70
  -4  -2   4  215.68   10.20
  -4  -2  -4  244.68   11.50
   4  -2   4  241.78   11.40
   4   2  -4  274.87   12.40
  -4   2   4  245.08   11.60
  -4  -3   4    8.40    2.60
   4  -3  -4    6.70    1.50
  -4   3  -4    3.20    2.20
   4   3   4    6.50    2.70
   4  -3  -4    1.00    2.20
   4  -3   4   -0.20    1.90
   4  -3   4    5.50    2.50
  -4   3   4   -1.90    1.50
  -4  -3  -4    0.40    1.80
   4   3  -4    1.70    2.30
   4   4   4    6.50    2.90
   4  -4  -4    5.70    1.40
  -4   4  -4    6.60    2.60
  -4  -4   4    4.30    2.00
   4  -4  -4    1.60    2.50
   4  -4   4    9.40    2.80
   4  -4   4    9.40    2.90
  -4  -4  -4    9.70    2.80
  -4   4   4    8.50    3.00
   4   4  -4   11.00    3.30
   4  -5  -4  264.97    9.30
   4  -5  -4  272.07   13.40
  -4  -5   4  262.37   11.10
   4   5   4  270.57   12.60
  -4   5  -4  256.67   12.20
   4   5  -4  309.97   14.00
  -4  -5  -4  326.77   13.80
   4  -5   4  334.07   14.00
   4  -5   4  322.77   13.60
  -4   5   4  348.67   14.80
   4   6   4  665.73   24.30
   4  -6  -4  692.33   20.80
   4  -6  -4  678.33   25.50
  -4  -6   4  709.93   22.60
  -4   6  -4  647.14   24.00
  -4  -6  -4  698.53   24.10
   4   6  -4  720.63   24.80
   4  -6   4  664.63   23.90
  -4   6   4  737.03   25.70
   4  -6   4  674.63   24.10
   4  -7  -4  474.85   20.10
   4   7   4  485.65   19.30
  -4  -7   4  486.85   17.10
  -4   7  -4  513.85   19.30
  -4  -7  -4  366.36   15.30
  -4   7   4  394.46   16.80
   4  -7   4  388.66   15.70
   4   7  -4  382.26   15.80
   4  -7   4  391.46   15.80
  -4   8  -4  201.18   10.80
  -4  -8   4  208.18    9.00
   4  -8  -4  202.48   11.90
   4   8   4  196.88   11.00
   4  -8   4  202.18   10.10
   4   8  -4  183.18   10.00
  -4  -8  -4  175.48    9.50
   4  -8   4  176.58    9.90
  -4   8   4  180.68   10.60
   4   9   4   16.10    4.10
   4  -9  -4   24.50    5.00
  -4  -9   4   20.90    3.10
  -4   9  -4   22.30    4.40
   4  -9   4   26.60    4.30
  -4  -9  -4   24.00    4.10
   4   9  -4   21.60    4.20
   4  -9   4   25.10    4.50
  -4   9   4   35.20    5.60
  -4  10  -4   18.10    4.20
  -4 -10   4   18.60    3.00
   4 -10  -4   33.20    5.90
   4  10   4   17.10    4.10
   4 -10   4   26.20    4.80
  -4 -10  -4   25.50    4.40
  -4  10   4   20.20    4.60
   4  10  -4   19.30    4.00
   4 -10   4   30.20    4.70
   4 -11  -4   91.79    9.60
  -4 -11   4   91.49    5.50
  -4  11  -4   94.19    8.90
   4  11   4   94.49    8.90
  -4  11   4   73.69    8.50
   4 -11   4   63.89    7.20
  -4 -11  -4   65.99    7.00
   4  11  -4   71.19    7.20
   4 -11   4   64.99    6.70
  -4  12  -4   26.50    5.00
   4 -12  -4   28.90    6.20
   4  12   4   47.30    6.50
   4 -12   4   41.30    6.10
   4  12  -4   50.79    6.30
  -4  12   4   60.99    8.10
   4 -12   4   26.60    4.50
  -4 -12  -4   39.20    5.20
   4  13   4   71.09    8.20
  -4  13  -4   69.39    7.90
   4 -13  -4   82.79    9.30
   4  13  -4   94.49    7.60
   4 -13   4   93.39    8.90
  -4  13   4   93.09   10.50
  -4 -13  -4   98.19    7.50
   4 -14  -4  129.09   12.10
  -4  14  -4  130.79    9.80
   4  14   4  122.89    9.80
   4  14  -4  134.89    9.10
  -4 -14  -4  135.19    8.90
  -4  14   4  107.69   11.50
   4  15   4   24.20    5.60
   4 -15  -4   23.00    5.90
  -4  15  -4   27.50    5.60
  -4 -15  -4   28.80    5.10
  -4  15   4   21.10    6.10
   4  15  -4   28.50    5.20
   4  16   4    6.30    4.10
   4 -16  -4    4.80    4.20
  -4  16  -4    9.30    4.30
   4  16  -4    4.00    3.30
  -4  16   4    5.20    4.20
  -4 -16  -4    4.80    3.70
  -4  17  -4   18.30    5.60
   4  17   4   12.70    5.00
  -4  17   4   21.10    7.10
   4  17  -4   22.90    5.10
  -4  18  -4   37.80    7.40
   4  18   4   49.00    7.90
  -4  18   4   66.29   11.00
   4  18  -4   40.50    6.70
  -4  19  -4   29.00    6.70
   4  19   4   48.40    8.10
   4  19  -4   22.70    5.50
  -4  19   4   35.30    8.60
  -4  20  -4   31.80    7.30
   4  20   4   18.00    6.20
  -4  20   4    9.30    6.50
   4  20  -4   30.90    6.40
  -4  21  -4   13.10    6.30
   4  21   4   19.90    6.50
   4  21  -4   10.50    5.10
  -4  21   4    4.30    5.80
   5   0  -4   42.00    6.40
  -5   0  -4   33.20    5.40
  -5   0   4   37.80    5.50
   5   0   4   40.40    6.00
  -5   1  -4  151.88    9.70
   5  -1  -4  145.39   10.00
  -5  -1   4  176.08    9.80
   5   1   4  157.38   10.00
  -5   1   4  123.59    8.30
   5   1  -4  120.29    8.90
  -5  -1  -4  101.19    7.70
   5  -1   4  117.69    8.50
   5   2   4   47.10    6.10
   5  -2  -4   49.90    3.80
  -5  -2   4   56.09    6.20
   5  -2  -4   43.50    6.20
  -5   2  -4   52.09    6.40
   5  -2   4   74.09    7.70
  -5  -2  -4   70.89    7.30
  -5   2   4   74.59    7.80
   5   2  -4   76.59    8.20
   5  -3  -4  390.66   13.40
   5   3   4  390.06   17.30
   5  -3  -4  421.16   18.40
  -5  -3   4  397.06   16.20
  -5   3  -4  388.76   17.20
  -5  -3  -4  501.15   20.00
   5   3  -4  521.75   21.20
  -5   3   4  510.65   20.70
   5  -3   4  531.35   20.60
   5  -3   4  510.35   19.70
   5  -4  -4  334.77   16.20
  -5   4  -4  320.87   15.30
  -5  -4   4  320.27   14.10
   5  -4  -4  332.07   11.50
   5   4   4  321.97   15.20
   5   4  -4  325.47   15.30
  -5  -4  -4  324.57   14.60
  -5   4   4  302.27   15.00
   5  -4   4  307.57   14.60
   5  -4   4  311.37   14.00
   5  -5  -4  168.18   11.10
  -5  -5   4  178.08    9.50
  -5   5  -4  190.28   11.10
   5   5   4  181.98   11.00
   5  -5  -4  170.38    7.30
  -5   5   4  151.08    9.90
   5  -5   4  146.09    9.60
   5   5  -4  151.48   10.00
   5  -5   4  144.59    9.00
  -5  -5  -4  159.18    9.50
   5  -6  -4   28.40    3.10
   5  -6  -4   25.50    5.40
  -5  -6   4   13.50    3.30
  -5   6  -4   14.70    4.10
   5   6   4   24.30    5.00
  -5  -6  -4   21.90    4.30
   5  -6   4   21.20    4.30
   5  -6   4   15.70    4.00
   5   6  -4   24.50    4.80
  -5   6   4   20.30    4.70
   5   7   4   65.49    7.80
  -5  -7   4   62.29    6.10
   5  -7  -4   58.39    4.10
  -5   7  -4   56.39    7.20
   5  -7  -4   64.19    8.20
   5  -7   4   65.39    6.90
  -5  -7  -4   58.69    6.60
   5  -7   4   83.09    8.10
   5   7  -4   70.99    7.80
  -5   7   4   65.39    8.00
  -5   8  -4  134.59    9.60
   5  -8  -4  142.99   10.50
  -5  -8   4  157.38    8.50
   5   8   4  153.48   10.30
   5  -8   4  147.59    9.00
   5   8  -4  120.89    9.00
   5  -8   4  120.09    8.90
  -5  -8  -4  109.89    8.20
  -5   8   4  133.59   10.20
   5  -9  -4  239.58   14.10
   5   9   4  222.78   12.70
  -5  -9   4  239.18   10.80
  -5   9  -4  218.28   12.60
   5  -9   4  169.98   10.60
  -5   9   4  187.58   12.10
   5  -9   4  221.08   11.40
  -5  -9  -4  188.48   10.70
   5   9  -4  168.38   10.90
  -5  10  -4   75.09    8.80
  -5 -10   4   71.19    6.40
   5 -10  -4   76.09    9.10
   5  10   4   77.49    8.80
  -5 -10  -4   69.69    7.30
   5 -10   4   65.59    7.40
  -5  10   4   71.49    9.20
   5  10  -4   68.09    7.80
   5 -10   4   65.69    7.40
  -5  11  -4  117.59    9.60
   5 -11  -4  117.69   11.60
   5  11   4  141.09   10.30
  -5 -11  -4  143.49    9.50
   5 -11   4  146.69    9.90
   5 -11   4  148.39    9.70
   5  11  -4  142.89    9.80
  -5  11   4  143.79   11.50
   5  12   4   45.10    7.00
  -5  12  -4   65.09    8.60
   5 -12  -4   40.00    7.20
   5  12  -4   65.49    8.00
   5 -12   4   61.09    7.20
  -5 -12  -4   70.39    7.70
   5 -12   4   63.29    7.50
  -5  12   4   51.09    8.30
   5  13   4    4.00    4.00
  -5  13  -4   -0.10    3.30
   5 -13  -4    6.90    4.10
   5  13  -4    5.50    3.60
  -5 -13  -4    6.70    3.50
   5 -13   4    5.70    3.70
  -5  13   4    1.30    3.80
  -5  14  -4   10.20    4.50
   5 -14  -4    8.10    4.40
   5  14   4    6.30    4.10
  -5  14   4    6.40    4.50
  -5 -14  -4    1.80    3.10
   5  14  -4    4.30    3.30
   5 -14   4    7.70    3.70
  -5  15  -4  107.39   11.30
   5 -15  -4   96.49   11.10
   5  15   4   72.19    9.20
   5  15  -4  109.59   10.40
  -5  15   4  124.09   13.70
  -5 -15  -4  109.59    8.90
   5 -16  -4   65.09    9.30
   5  16   4   67.99    9.20
  -5  16  -4   90.29   10.90
  -5  16   4   74.59   10.90
   5  16  -4   87.29    9.70
  -5  17  -4   79.69   10.80
   5  17   4   75.39   10.10
  -5  17   4   54.29   10.20
   5  17  -4   61.69    8.30
   5  18   4   13.30    5.50
  -5  18  -4   10.60    5.70
  -5  18   4    5.10    5.40
   5  18  -4    2.60    4.20
   5  19   4   12.80    5.50
  -5  19  -4   17.30    6.30
  -5  19   4    2.20    5.40
   5  19  -4    9.70    4.70
   6   0  -4   29.20    6.20
  -6   0  -4   38.00    6.00
  -6   0   4   41.90    6.20
   6   0   4   37.50    6.60
  -6   1  -4  264.17   14.10
   6   1   4  265.57   14.40
   6  -1  -4  238.38   14.50
  -6  -1   4  250.17   13.50
   6   1  -4  305.67   16.30
   6  -1   4  300.17   15.70
  -6   1   4  305.27   15.60
  -6  -1  -4  298.87   15.30
  -6   2  -4   87.69    9.50
   6   2   4   59.29    7.80
  -6  -2   4   80.49    8.60
   6  -2  -4   64.09    8.30
   6  -2  -4   78.39    5.20
   6  -2   4   78.99    9.30
   6   2  -4   81.29    9.20
   6  -2   4   88.69    8.80
  -6   2   4   92.49    9.70
  -6  -2  -4   81.29    8.90
  -6   3  -4    7.30    3.60
   6   3   4   15.50    4.50
   6  -3  -4    8.60    2.30
   6  -3  -4    7.60    4.00
  -6  -3   4    4.10    3.30
   6   3  -4    3.70    3.50
  -6   3   4    6.20    4.00
  -6  -3  -4    8.70    3.90
   6  -3   4   11.10    3.60
   6  -3   4    4.90    3.60
   6  -4  -4    4.10    3.90
  -6  -4   4    4.20    3.20
   6   4   4    0.70    3.00
  -6   4  -4    0.40    2.60
   6   4  -4    1.60    3.40
   6  -4   4    5.30    3.50
   6  -4   4   -1.10    2.50
  -6   4   4    2.20    3.30
  -6  -4  -4   -0.30    2.50
   6  -5  -4  136.99   11.00
  -6  -5   4  155.78    9.70
  -6   5  -4  143.29   10.60
   6   5   4  152.38   11.10
   6  -5   4  194.48   12.10
  -6  -5  -4  194.48   11.80
  -6   5   4  192.28   12.80
   6   5  -4  183.38   12.40
   6  -5   4  219.48   11.70
  -6   6  -4  153.98   11.20
  -6  -6   4  144.79    9.40
   6  -6  -4  128.49   12.40
   6   6   4  159.68   11.00
   6   6  -4  166.98   11.20
  -6  -6  -4  145.69   10.30
  -6   6   4  155.88   11.30
   6  -6   4  151.18    9.80
   6  -6   4  173.88   11.30
   6  -7  -4  336.17   18.20
  -6   7  -4  355.16   17.70
   6   7   4  337.87   17.30
  -6  -7   4  328.97   15.00
   6  -7   4  292.57   14.30
   6  -7   4  301.07   15.40
  -6  -7  -4  252.67   14.00
  -6   7   4  299.27   16.40
   6   7  -4  306.87   15.80
  -6  -8   4   32.40    5.10
   6   8   4   32.10    6.00
  -6   8  -4   40.30    6.90
   6  -8  -4   38.80    7.40
  -6   8   4   26.60    6.00
  -6  -8  -4   28.30    5.80
   6   8  -4   22.80    5.40
   6  -8   4   31.80    5.40
   6  -8   4   23.90    5.40
  -6   9  -4   51.29    8.00
  -6  -9   4   55.29    6.40
   6   9   4   38.00    6.70
   6  -9  -4   37.20    7.40
   6   9  -4   38.20    6.80
  -6   9   4   43.70    7.50
   6  -9   4   40.90    6.70
  -6  -9  -4   36.90    6.10
   6  -9   4   51.89    6.80
  -6  10  -4   16.20    5.20
   6 -10  -4   12.20    5.40
   6  10   4    6.90    4.20
  -6 -10  -4   17.20    4.70
   6  10  -4   14.00    4.80
  -6  10   4   11.50    5.30
   6 -10   4   14.80    4.70
   6 -10   4   13.70    4.20
   6 -11  -4   74.99   10.10
  -6  11  -4   93.69   10.70
   6  11   4   96.79   10.60
   6  11  -4   63.69    8.40
   6 -11   4   65.59    7.90
  -6 -11  -4   56.89    7.40
   6 -11   4   61.59    8.10
  -6  11   4   50.29    8.90
  -6  12  -4    5.10    4.20
   6 -12  -4    3.60    4.10
   6  12   4    2.20    3.90
   6 -12   4    6.70    3.80
  -6  12   4   12.20    5.10
   6  12  -4   12.70    4.60
  -6 -12  -4    5.80    3.80
  -6  13  -4  100.39   11.50
   6 -13  -4   85.19   10.90
   6  13   4   79.69   10.10
   6  13  -4   79.29    9.70
   6 -13   4  112.29   10.30
  -6  13   4   76.29   11.40
  -6 -13  -4  119.09    9.40
  -6  14  -4   20.90    6.50
   6  14   4   25.60    6.30
   6 -14  -4   31.90    7.50
  -6  14   4   33.60    8.40
  -6 -14  -4   39.30    6.50
   6 -14   4   34.30    6.20
   6  14  -4   43.00    7.40
  -6  15  -4   19.90    6.40
   6  15   4   20.20    5.90
   6 -15  -4   26.40    7.10
   6  15  -4   29.00    6.30
  -6  15   4   23.50    7.30
  -6  16  -4    1.80    4.30
   6  16   4    3.20    4.10
   6  16  -4   -1.40    3.60
  -6  16   4    5.00    4.90
   6  17   4    5.20    4.90
  -6  17  -4   15.80    6.60
  -6  17   4   13.40    6.90
   6  17  -4   16.50    5.60
   7   0   4    6.80    4.90
  -7   0  -4    3.70    4.10
  -7   0   4    9.20    4.80
   7   0  -4   12.20    5.00
  -7  -1   4  101.39   10.70
  -7   1  -4   76.29    9.80
   7  -1  -4   91.19   10.90
   7   1   4   92.19   11.00
   7   1  -4   71.29   10.00
   7  -1   4   77.89    9.90
  -7   1   4   67.09    8.80
  -7  -1  -4   64.59    9.00
   7   2   4    3.40    4.10
  -7   2  -4   -0.60    3.50
  -7  -2   4    3.30    3.60
   7  -2  -4   -0.40    3.50
  -7  -2  -4    0.30    3.10
  -7   2   4    6.60    4.50
   7   2  -4    5.00    4.50
   7  -2   4    4.10    3.50
   7  -2   4    0.70    3.90
   7   3   4  252.97   15.00
  -7   3  -4  232.98   14.70
   7  -3  -4  245.18   15.70
  -7  -3   4  221.58   13.50
   7  -3   4  329.67   15.90
  -7   3   4  282.57   16.70
   7  -3   4  298.37   16.70
  -7  -3  -4  315.17   16.60
   7   3  -4  284.17   17.10
  -7  -4   4   62.69    8.00
  -7   4  -4   57.49    8.70
   7  -4  -4   61.89    9.30
   7   4   4   56.69    8.50
  -7  -4  -4   57.19    8.20
   7  -4   4   53.79    8.40
   7  -4   4   46.10    6.90
  -7   4   4   57.49    8.50
   7   4  -4   44.10    7.70
   7  -5  -4   91.19   11.30
  -7  -5   4   99.79    9.90
  -7   5  -4   97.49   11.30
   7   5   4  113.49   11.80
  -7  -5  -4   88.59    9.80
   7   5  -4   91.19   10.90
   7  -5   4   77.59    8.50
  -7   5   4   73.29    9.80
   7  -5   4   89.49   10.40
  -7  -6   4    2.10    3.50
   7  -6  -4    0.10    3.90
  -7   6  -4    0.20    3.40
   7   6   4    4.80    4.30
  -7  -6  -4    8.30    4.40
  -7   6   4    0.60    4.00
   7  -6   4    2.20    3.90
   7  -6   4    0.90    3.30
   7   6  -4    3.00    4.20
  -7   7  -4   25.90    6.70
   7  -7  -4   21.40    6.50
   7   7   4   27.20    6.80
  -7  -7   4   26.00    5.30
   7  -7   4   34.90    6.10
  -7   7   4   32.20    7.20
   7  -7   4   31.70    6.80
  -7  -7  -4   31.50    6.60
   7   7  -4   37.60    7.50
  -7  -8   4   22.20    5.10
   7  -8  -4   19.10    6.50
   7   8   4   14.20    5.30
  -7   8  -4   32.30    7.10
   7   8  -4   24.40    6.30
   7  -8   4   14.60    4.70
  -7   8   4   18.40    6.00
  -7  -8  -4   20.20    5.40
   7  -8   4   19.70    5.60
  -7   9  -4  191.18   14.00
   7   9   4  133.29   13.30
   7  -9  -4  178.68   13.90
  -7   9   4  170.98   13.80
   7  -9   4  149.88   11.70
   7   9  -4  150.88   12.30
  -7  -9  -4  148.29   11.20
   7  -9   4  150.98   10.60
  -7  10  -4   11.20    5.30
   7 -10  -4   17.20    6.80
   7  10   4    8.40    5.00
   7 -10   4    6.00    4.30
  -7 -10  -4    7.40    4.40
  -7  10   4   -0.10    3.90
   7  10  -4    5.90    4.20
   7  11   4  110.79   12.30
   7 -11  -4  115.99   13.50
  -7  11  -4  105.99   12.10
   7  11  -4  122.79   12.60
  -7 -11  -4  128.19   10.30
  -7  11   4   92.99   11.90
   7  12   4   11.00    5.10
  -7  12  -4   14.50    6.20
   7 -12  -4   22.00    6.80
   7  12  -4   21.20    6.20
  -7 -12  -4   14.50    5.10
  -7  12   4    4.30    5.20
  -7  13  -4    4.30    4.90
   7  13   4    6.10    4.50
   7 -13  -4    1.80    5.00
   7  13  -4    4.80    4.30
  -7 -13  -4    4.00    4.20
  -7  13   4    0.60    4.90
   7 -14  -4   -1.50    4.90
   7  14   4    3.50    4.50
  -7  14  -4    5.50    5.70
  -7  14   4   -1.90    4.80
   7  14  -4    2.00    4.20
  -7  15  -4   49.30    9.60
   7  15   4   38.40    8.00
  -7  15   4   67.19   11.60
   7  15  -4   53.49    8.80
   8   0  -4    0.00    4.30
  -8   0  -4    2.80    4.60
   8   0   4   -3.50    4.00
  -8   0   4   -1.00    3.90
  -8   1  -4  153.48   14.70
  -8  -1   4  189.48   13.60
   8  -1  -4  155.18   15.90
   8   1   4  180.28   13.80
   8  -1   4  182.88   14.30
   8   1  -4  169.58   16.10
  -8   1   4  175.48   13.40
   8  -1   4  187.98   12.90
  -8  -1  -4  194.28   14.10
   8   2   4   14.80    6.50
  -8   2  -4    8.70    5.50
  -8  -2   4   14.30    5.60
   8  -2  -4    6.00    5.40
   8   2  -4   20.20    6.70
  -8  -2  -4    8.80    5.50
   8  -2   4   16.50    5.10
   8  -2   4    6.80    6.00
  -8   2   4    4.70    5.00
  -8  -3   4   -5.80    3.70
  -8   3  -4    4.40    4.80
   8  -3  -4    7.70    5.70
   8   3   4   -2.30    4.40
  -8  -3  -4    4.50    4.90
   8  -3   4   -1.70    4.50
  -8   3   4    1.60    4.10
   8   3  -4    0.10    4.00
  -8   4  -4    2.10    5.00
   8   4   4   -2.40    3.90
  -8  -4   4    1.50    4.00
   8  -4  -4    3.30    5.50
  -8  -4  -4    3.50    4.50
  -8   4   4    3.10    4.60
   8   4  -4   -1.40    3.90
   8  -4   4    2.00    4.20
   8  -5  -4   86.59   12.40
  -8  -5   4   78.89    9.60
   8   5   4   96.19   11.90
  -8   5  -4   77.39   11.10
   8   5  -4   80.49   11.10
   8  -5   4  124.39   13.50
  -8  -5  -4  109.89   11.90
  -8   5   4  101.09   12.40
  -8  -6   4   20.70    5.70
   8   6   4   25.30    6.80
  -8   6  -4   16.50    6.40
   8  -6  -4   17.20    6.90
  -8  -6  -4   15.30    5.60
   8   6  -4   29.40    7.20
  -8   6   4   22.50    6.80
   8  -6   4   22.60    7.00
  -8   7  -4  202.48   15.50
   8  -7  -4  183.28   17.80
  -8  -7   4  214.08   13.30
   8   7   4  217.88   15.80
  -8  -7  -4  177.48   13.10
   8  -7   4  174.88   16.00
  -8   7   4  169.58   16.50
   8   7  -4  175.98   13.90
   8   8   4    4.50    5.20
   8  -8  -4    5.60    5.50
  -8   8  -4    1.70    4.50
   8   8  -4    0.50    4.40
  -8   8   4    6.10    5.70
  -8  -8  -4    3.50    4.60
   8  -8   4   -0.90    4.50
   8  -9  -4   28.10    8.20
  -8   9  -4   22.00    7.10
   8   9   4   18.40    6.70
  -8  -9  -4   21.40    6.40
  -8   9   4   10.80    6.30
   8  -9   4   22.10    6.80
   8   9  -4   13.50    6.20
   8  10   4    1.50    4.90
   8 -10  -4    3.90    5.30
  -8  10  -4    3.40    5.40
  -8 -10  -4    8.70    5.00
   8  10  -4    6.90    5.40
  -8  10   4    3.60    5.20
   8  11   4   49.60    9.60
  -8  11  -4   16.40    6.90
   8 -11  -4   40.10    9.40
  -8 -11  -4   30.00    6.80
   8  11  -4   32.60    7.60
  -8  11   4   13.80    7.10
   8 -12  -4    2.20    5.80
   8  12   4    1.10    4.50
  -8  12  -4    2.10    5.40
   8  12  -4   -2.90    3.50
  -8  12   4    3.80    5.90
  -9   0   4    4.70    5.60
  -9   0  -4    3.20    5.30
   9   0   4    3.20    5.80
   9   0  -4    2.90    5.40
  -9   1  -4   47.20    9.40
  -9  -1   4   37.40    8.30
   9   1   4   46.20    9.40
   9  -1  -4   22.60    8.20
  -9  -1  -4   45.30    9.40
  -9   1   4   20.60    6.80
   9  -1   4   29.10    8.60
   9   1  -4   30.20    8.00
   9  -2  -4    3.80    5.70
  -9  -2   4    5.70    5.50
  -9   2  -4    6.20    5.70
   9   2   4    4.10    6.20
   9   2  -4   -0.20    4.50
  -9  -2  -4    0.20    4.70
   9  -2   4   -0.30    5.50
  -9   2   4    5.20    5.80
  -9   3  -4  122.09   14.30
   9  -3  -4  106.09   14.10
  -9  -3   4  103.69   12.00
   9   3   4   84.19   12.20
  -9   3   4  101.89   13.00
  -9  -3  -4  134.09   14.00
   9  -3   4  105.29   13.10
   9   3  -4  100.19   13.10
  -9   4  -4    3.20    5.40
  -9  -4   4    1.50    4.80
   9   4   4   -4.30    4.20
   9  -4  -4   -1.10    5.70
   9  -4   4    4.30    6.00
   9   4  -4   -2.20    4.70
  -9  -4  -4    5.80    5.50
  -9   4   4    2.20    5.90
  -9  -5   4   49.50    8.60
   9   5   4   40.50    9.10
   9  -5  -4   42.00    9.80
  -9   5  -4   57.09   10.80
  -9  -5  -4   40.60    8.80
   9  -5   4   30.60    8.50
  -9   5   4   23.00    8.00
   9   5  -4   55.59    9.80
  -9   6  -4    1.10    5.20
   9  -6  -4    1.00    6.70
   9   6   4    5.60    5.60
  -9  -6  -4    4.00    5.40
  -9   6   4   -1.50    5.20
   9   6  -4   -1.70    4.10
   9  -6   4    1.70    5.90
   0   0   5    1.20    0.70
   0   0  -5   -2.30    0.50
   0  -1  -5 2720.73   74.49
   0   1  -5 2775.12   73.59
   0  -1   5 2705.83   73.29
   0   1  -5 2721.53   73.59
   0   1  -5 2635.74   74.69
   0   1   5 2778.22   74.49
   0  -2   5  509.15   15.90
   0   2  -5  511.45   15.90
   0   2  -5  496.35   14.10
   0   2   5  527.05   15.90
   0   2  -5  516.45   14.20
   0  -2  -5  531.05   15.90
   0   3   5  399.16   13.20
   0  -3   5  394.66   13.10
   0   3  -5  405.86   13.20
   0  -3  -5  389.46   13.10
   0   4  -5  249.28    9.40
   0   4   5  258.47    9.70
   0  -4   5  254.47    9.40
   0  -4  -5  242.88    9.30
   0   5  -5  212.18    8.60
   0  -5   5  209.48    8.50
   0   5   5  205.18    8.70
   0  -5  -5  199.68    8.30
   0  -6  -5   52.69    3.90
   0   6   5   54.89    5.10
   0   6  -5   54.89    2.10
   0  -6   5   59.49    4.40
   0   6  -5   55.09    2.20
   0   7  -5  635.24   18.00
   0  -7   5  614.44   20.90
   0   7   5  609.24   21.10
   0  -7  -5  645.04   20.80
   0   7  -5  643.94   18.20
   0   8   5  181.38    9.10
   0  -8  -5  205.68    9.00
   0   8  -5  195.38    7.00
   0   9  -5  783.72   23.00
   0  -9  -5  731.13   24.60
   0   9   5  780.92   25.90
   0  10   5  297.17   13.00
   0  10  -5  292.07   10.70
   0 -10  -5  301.97   12.10
   0  11   5  410.96   16.40
   0  11  -5  385.96   13.70
   0 -11  -5  381.06   14.90
   0 -12  -5   44.60    5.20
   0  12  -5   49.10    4.60
   0  12   5   47.20    5.90
   0 -13  -5  392.16   15.80
   0  13   5  392.66   17.10
   0  13  -5  405.76   14.80
   0 -14  -5    4.40    2.50
   0  14   5    5.00    3.00
   0  14  -5    7.20    2.60
   0  15  -5    3.00    2.10
   0 -15  -5   -0.50    2.10
   0  15   5    1.40    3.20
   0  16   5   78.99    8.80
   0  16  -5   79.89    6.40
   0 -16  -5   80.99    6.50
   0  17   5    1.10    3.30
   0  17  -5    0.30    2.30
   0 -17  -5    0.70    2.70
   0  18  -5   33.40    5.30
   0 -18  -5   30.10    7.60
   0  18   5   25.50    5.90
   0  19  -5   40.40    5.80
   0  19   5   44.20    7.30
   0  20   5   -3.40    3.50
   0  20  -5   -2.00    2.80
   0  21  -5  120.19    9.30
   0  21   5  123.89   12.70
   0  22   5   18.00    6.10
   0  23   5    4.20    5.00
   1   0  -5 1071.39   29.80
   1   0  -5 1102.99   30.70
  -1   0  -5 1092.99   30.80
  -1   0   5 1082.79   30.60
  -1   0   5 1059.19   29.80
   1   0   5 1061.69   30.60
  -1  -1   5 1386.96   37.30
  -1  -1   5 1300.97   37.20
   1   1   5 1308.77   38.00
  -1   1  -5 1335.37   37.60
   1  -1  -5 1382.76   38.10
   1   1  -5 1306.57   36.50
  -1   1   5 1296.27   37.10
  -1   1   5 1312.37   35.80
   1   1  -5 1342.97   36.60
  -1  -1  -5 1355.56   37.20
   1  -1   5 1271.07   36.50
  -1   2  -5   76.59    3.40
   1  -2  -5   71.69    3.90
  -1  -2   5   74.19    2.90
  -1  -2   5   70.99    3.50
   1   2   5   78.59    4.10
  -1  -2  -5   50.19    3.00
   1  -2   5   52.59    2.40
  -1   2   5   44.50    3.00
   1   2  -5   54.49    2.90
   1  -2   5   57.49    3.60
   1   2  -5   53.59    2.50
   1   2  -5   49.30    2.70
   1   3   5  693.53   22.00
  -1   3  -5  727.63   20.70
   1  -3  -5  743.73   22.10
   1  -3   5  725.83   20.70
   1   3  -5  731.63   22.10
   1   3  -5  756.62   21.00
  -1  -3  -5  749.42   22.30
   1  -3   5  739.83   23.00
  -1   3   5  752.22   22.60
   1   3  -5  747.73   20.90
  -1   4  -5   62.39    2.90
   1   4   5   61.89    4.00
  -1   4  -5   64.49    4.30
   1  -4  -5   69.29    4.10
  -1   4  -5   64.59    3.40
   1   4  -5   83.69    4.50
   1   4  -5   79.09    3.20
   1   4  -5   81.89    3.40
   1  -4   5   87.19    5.00
  -1  -4  -5   84.59    4.40
   1  -4   5   82.49    2.70
  -1   4   5   83.49    4.60
  -1   5  -5   22.70    1.70
   1   5   5   22.20    3.00
   1  -5  -5   26.10    3.20
   1   5  -5   12.00    1.40
  -1   5   5    9.60    2.10
   1  -5   5   12.70    2.50
   1   5  -5   12.30    1.20
   1   5  -5   10.70    2.10
  -1  -5  -5   14.20    2.20
   1   6   5   97.39    5.80
   1  -6  -5  104.99    5.80
  -1   6  -5  100.39    4.20
   1   6  -5  129.29    4.90
   1   6  -5  124.39    4.60
  -1   6   5  120.59    6.70
  -1  -6  -5  117.59    6.20
   1  -6   5  128.79    6.80
   1   7   5   86.89    5.70
   1  -7  -5  101.19    5.90
  -1   7  -5   96.29    4.40
   1   7  -5  110.49    4.60
   1  -7   5  115.89    6.50
  -1  -7  -5  104.39    5.90
  -1   7   5  102.39    6.50
   1  -8  -5  209.88    9.60
  -1   8  -5  230.58    8.20
   1   8   5  216.08   10.00
   1   8  -5  185.78    6.90
  -1  -8  -5  180.78    8.50
  -1   8   5  177.68    9.30
   1  -8   5  203.98    9.50
   1   9   5  471.55   17.20
   1  -9  -5  435.76   16.40
  -1   9  -5  447.76   14.80
  -1   9   5  390.06   16.70
   1   9  -5  424.56   13.80
   1  -9   5  460.65   16.80
  -1  -9  -5  461.35   15.90
   1  10   5    8.30    2.90
  -1  10  -5   14.90    2.40
   1 -10  -5   15.10    3.10
  -1 -10  -5   12.50    2.70
   1 -10   5   18.60    3.70
  -1  10   5   21.50    4.30
   1  10  -5   21.80    2.50
  -1  11  -5  861.71   26.70
   1  11   5  863.41   29.10
   1 -11  -5  848.82   28.10
  -1  11   5  865.31   30.30
  -1 -11  -5  841.82   27.90
   1  11  -5  896.21   26.40
   1 -12  -5  130.29    7.90
   1  12   5  124.89    8.30
  -1  12  -5  130.79    7.00
  -1 -12  -5  154.78    8.50
   1  12  -5  156.58    7.20
  -1  12   5  147.69    9.80
   1  13   5  107.89    8.00
  -1  13  -5   97.89    6.40
   1 -13  -5   98.99    7.10
   1  13  -5   93.29    5.80
  -1  13   5   97.49    9.50
  -1 -13  -5  104.99    6.80
  -1  14  -5   68.39    5.60
   1  14   5   90.69    8.80
   1 -14  -5   67.69    6.80
  -1  14   5   53.69    7.30
  -1 -14  -5   61.99    6.30
   1  14  -5   58.29    5.60
   1 -15  -5  114.99    8.00
   1  15   5  105.09    8.50
  -1  15  -5  112.39    7.30
   1  15  -5  109.39    7.00
  -1 -15  -5  117.59    7.60
  -1  15   5  106.29   10.40
   1 -16  -5    6.80    3.10
  -1  16  -5    5.20    2.80
   1  16   5   12.30    3.80
  -1 -16  -5    5.60    2.90
  -1  16   5    5.00    3.70
   1  16  -5    5.20    2.90
   1 -17  -5   19.70    4.50
  -1  17  -5   18.70    4.20
   1  17   5   14.00    4.60
  -1 -17  -5   16.10    4.10
  -1  17   5   21.20    5.40
   1  17  -5   23.90    4.30
  -1  18  -5   26.60    4.90
   1 -18  -5   14.90    4.80
   1  18   5   24.30    5.90
   1  18  -5   20.00    4.20
  -1  18   5   19.50    5.50
   1  19   5   62.29    8.60
  -1  19  -5   81.59    8.30
   1  19  -5   75.29    7.80
  -1  19   5   69.69    9.30
  -1  20  -5   39.80    6.30
   1  20   5   28.30    6.30
   1  20  -5   39.00    5.80
  -1  20   5   35.60    7.40
   1  21   5   20.60    6.10
  -1  21  -5   12.10    4.50
  -1  21   5   20.50    6.40
   1  21  -5   17.40    6.70
   1  22   5    1.30    3.90
  -1  22   5    5.60    4.90
   1  23   5   68.79    9.30
  -1  23   5   63.49   10.30
   2   0   5   54.59    3.60
   2   0  -5   47.90    3.70
  -2   0   5   50.49    3.40
  -2   0  -5   44.50    3.40
   2   0  -5   45.40    2.00
   2   1   5 1143.89   34.40
  -2  -1   5 1182.18   34.00
  -2   1  -5 1205.08   34.40
   2  -1  -5 1163.98   34.40
  -2   1   5 1190.98   34.60
   2  -1   5 1182.38   34.30
   2   1  -5 1135.99   34.60
  -2  -1  -5 1203.08   34.70
   2   2   5  325.67   11.70
  -2  -2   5  324.27   10.80
  -2   2  -5  309.77   11.20
   2  -2  -5  315.87   11.60
  -2   2   5  392.36   13.60
  -2  -2  -5  389.96   13.50
   2   2  -5  397.16   13.40
   2  -2   5  384.06   13.00
   2  -2   5  394.76   14.10
  -2  -3   5  393.16   12.50
   2  -3  -5  392.16   13.90
   2   3   5  402.56   14.00
  -2   3  -5  389.46   13.30
   2   3  -5  335.87   11.90
  -2   3   5  320.27   12.20
   2  -3   5  337.27   11.40
  -2  -3  -5  344.17   12.20
   2  -3   5  349.96   12.70
  -2   4  -5  276.17   10.00
  -2  -4   5  262.27    8.80
   2   4   5  266.87   10.60
   2  -4  -5  269.67   10.70
   2  -4   5  186.18    7.20
   2  -4   5  170.78    8.30
  -2  -4  -5  194.88    8.10
  -2   4   5  182.78    8.20
   2   4  -5  186.38    7.50
  -2   4   5  183.28    6.10
  -2  -5   5   36.20    2.20
  -2   5  -5   28.50    3.10
   2  -5  -5   33.40    3.80
   2   5   5   35.10    3.90
   2  -5   5   69.79    4.90
   2   5  -5   66.99    4.10
  -2   5   5   68.69    4.80
  -2   5   5   59.19    3.20
  -2  -5  -5   67.99    4.60
   2  -5   5   62.69    3.70
  -2  -6   5  213.48    7.00
   2   6   5  220.48    9.60
  -2   6  -5  214.48    8.60
   2  -6  -5  215.58    9.60
   2  -6   5  195.48    7.40
  -2   6   5  196.08    9.20
   2   6  -5  199.68    8.00
  -2  -6  -5  191.68    8.50
  -2   6   5  186.18    7.40
   2  -6   5  197.68    9.20
  -2  -7   5  287.97    9.10
   2   7   5  316.77   12.40
  -2   7  -5  290.07   10.90
   2  -7  -5  295.37   12.10
  -2   7   5  250.27    9.60
   2   7  -5  260.27    9.70
  -2  -7  -5  251.87   10.50
  -2   7   5  270.87   11.50
   2  -7   5  267.57   11.30
   2  -7   5  246.08    9.00
  -2  -8   5  164.48    5.50
   2  -8  -5  176.08    8.80
  -2   8  -5  178.18    7.60
   2   8   5  172.08    8.80
  -2  -8  -5  175.38    8.30
  -2   8   5  176.08    9.30
   2   8  -5  180.28    7.60
   2  -8   5  170.48    6.70
  -2   8   5  171.28    7.80
   2  -8   5  168.68    8.90
  -2   9  -5  531.35   18.30
   2   9   5  548.75   20.00
   2  -9  -5  586.04   20.20
   2   9  -5  576.64   18.80
  -2   9   5  588.84   21.60
  -2  -9  -5  576.54   20.00
   2  -9   5  585.44   17.70
   2  -9   5  567.04   20.90
   2  10   5  250.47   11.60
   2 -10  -5  243.18   11.30
  -2  10  -5  228.68   10.00
   2 -10   5  269.17   12.20
  -2  10   5  252.07   12.60
   2 -10   5  244.48    8.70
  -2 -10  -5  250.17   11.00
   2  10  -5  249.58   10.00
   2 -11  -5  233.08   11.60
  -2  11  -5  251.67   10.60
   2  11   5  246.58   12.00
  -2 -11  -5  224.28   10.50
   2  11  -5  212.88    9.30
  -2  11   5  214.98   12.00
   2 -11   5  235.18   11.40
   2 -11   5  221.08    7.80
  -2  12  -5   81.99    5.90
   2 -12  -5   82.49    6.60
   2  12   5   79.59    7.80
   2  12  -5   56.19    4.50
  -2 -12  -5   58.09    5.90
   2 -12   5   57.79    6.90
  -2  12   5   56.99    7.20
   2  13   5  217.68   11.90
   2 -13  -5  206.38   11.10
  -2  13  -5  226.28   10.60
   2  13  -5  220.48    9.70
  -2 -13  -5  227.18   10.80
  -2  13   5  185.68   12.30
  -2  14  -5   27.60    4.40
   2 -14  -5   18.90    4.20
   2  14   5   17.00    4.30
  -2 -14  -5   20.70    3.90
  -2  14   5   24.10    5.90
   2  14  -5   23.50    3.80
  -2  15  -5   27.70    4.60
   2  15   5   23.90    5.20
   2  15  -5    4.80    2.40
  -2  15   5    5.60    3.90
  -2 -15  -5    3.60    2.60
   2  16   5   64.39    7.90
  -2  16  -5   90.29    8.40
  -2 -16  -5   77.19    7.50
   2  16  -5   80.49    6.50
  -2  16   5   83.29   10.20
   2  17   5    2.80    3.70
   2 -17  -5    2.10    3.40
  -2  17  -5    2.10    2.90
  -2  17   5   15.40    5.60
  -2 -17  -5   12.00    3.80
   2  17  -5    9.10    3.50
  -2  18  -5   33.40    5.80
   2 -18  -5   29.20    9.00
   2  18   5   35.00    6.40
  -2  18   5   34.40    7.70
   2  18  -5   41.60    5.70
  -2  19  -5   19.20    4.80
   2  19   5   20.90    5.70
   2  19  -5   25.30    4.90
  -2  19   5   11.60    5.40
  -2  20  -5    8.70    4.30
   2  20   5    4.40    4.20
  -2  20   5   -4.30    3.80
   2  20  -5    3.20    3.30
  -2  21  -5   99.19   10.40
   2  21   5   77.49   10.00
  -2  21   5   96.79   12.50
   2  21  -5   82.99   13.20
   2  22   5   21.80    6.40
  -2  22   5   16.80    6.60
   3   0  -5  657.43   22.40
  -3   0   5  660.73   21.70
  -3   0  -5  682.43   22.00
   3   0   5  639.34   21.70
   3   1   5  633.24   20.80
   3  -1  -5  601.04   21.20
  -3  -1   5  595.14   20.00
  -3   1  -5  613.14   20.50
   3  -1   5  550.04   18.50
  -3   1   5  536.65   18.50
   3   1  -5  528.35   18.90
  -3  -1  -5  525.15   18.40
   3  -2  -5  109.39    3.70
   3   2   5  121.49    6.80
  -3   2  -5  113.09    6.30
   3  -2  -5  112.59    6.90
  -3  -2   5  107.09    5.90
   3   2  -5  106.29    6.40
  -3   2   5  104.19    6.30
  -3  -2  -5  113.29    6.40
   3  -2   5  111.29    6.30
  -3  -3   5  371.96   13.30
   3   3   5  375.16   14.50
  -3   3  -5  368.56   14.10
   3  -3  -5  399.36   11.00
   3  -3  -5  370.76   15.10
   3  -3   5  403.86   14.70
  -3   3   5  379.36   15.10
   3   3  -5  418.96   15.20
   3  -3   5  408.86   15.30
  -3  -3  -5  416.26   15.10
   3   4   5  216.38    9.80
  -3  -4   5  205.68    8.40
  -3   4  -5  191.38    9.10
   3  -4  -5  216.98   10.50
  -3   4   5  214.78   10.20
   3  -4   5  215.08   10.10
   3   4  -5  223.28    9.90
  -3  -4  -5  223.68    9.90
   3  -4   5  230.88    9.60
  -3  -5   5   69.89    4.20
   3  -5  -5   62.69    6.40
  -3   5  -5   74.29    5.20
   3   5   5   71.09    5.40
  -3   5   5   24.80    3.90
  -3  -5  -5   31.70    4.00
   3  -5   5   25.60    3.30
   3   5  -5   30.60    4.10
   3  -5   5   29.10    4.20
   3  -6  -5  137.09    8.40
  -3   6  -5  111.49    6.70
   3   6   5  117.69    7.20
  -3  -6   5  126.39    5.70
  -3  -6  -5  108.29    6.60
   3  -6   5  106.99    6.00
  -3   6   5  108.39    5.00
  -3   6   5  109.09    7.10
   3   6  -5  105.59    6.30
   3  -6   5  117.99    7.00
  -3   7  -5  145.59    7.80
  -3  -7   5  138.09    6.10
   3   7   5  155.88    8.60
   3  -7  -5  160.38    9.50
   3   7  -5  202.78    9.40
  -3   7   5  199.58   10.50
   3  -7   5  204.38    8.90
  -3   7   5  201.38    8.10
  -3  -7  -5  201.38    9.60
   3  -7   5  207.28   10.10
  -3   8  -5  197.68    9.50
   3  -8  -5  189.88   10.90
  -3  -8   5  190.48    7.40
   3   8   5  186.08    9.80
  -3   8   5  227.38   11.40
  -3  -8  -5  230.18   10.50
   3   8  -5  221.78   10.00
   3  -8   5  221.18    9.50
  -3   8   5  229.58    9.40
   3  -8   5  221.18   11.00
  -3  -9   5  219.58    8.10
   3   9   5  239.38   11.40
  -3   9  -5  219.98   10.40
   3  -9  -5  215.68   12.00
   3   9  -5  221.88   10.30
  -3   9   5  225.08   11.80
  -3  -9  -5  234.68   10.80
   3  -9   5  233.88   11.40
   3  -9   5  239.88    9.80
  -3 -10   5   80.79    4.00
   3 -10  -5   76.29    8.10
  -3  10  -5   70.69    5.70
   3  10   5   69.99    7.00
   3 -10   5   91.59    8.30
   3  10  -5   84.89    6.00
  -3 -10  -5   85.59    6.30
   3 -10   5   85.99    5.30
  -3  10   5   83.99    8.30
   3  11   5  480.95   18.90
  -3  11  -5  438.26   17.30
  -3 -11   5  448.46   16.30
   3 -11  -5  456.65   19.60
  -3  11   5  435.36   19.20
   3  11  -5  445.46   16.60
   3 -11   5  455.35   18.40
   3 -11   5  434.36   15.30
  -3 -11  -5  413.56   16.90
   3 -12  -5  109.99    9.10
   3  12   5  124.09    8.80
  -3  12  -5  130.69    8.20
  -3 -12  -5  115.99    7.70
   3 -12   5  125.89    8.70
   3 -12   5  126.19    7.70
   3  12  -5  122.49    7.50
  -3  12   5  123.49    9.70
   3 -13  -5   91.79    9.50
   3  13   5   65.39    7.60
  -3  13  -5   70.89    7.10
  -3 -13  -5   55.69    6.30
   3  13  -5   55.89    6.00
  -3  13   5   55.99    7.80
   3 -13   5   52.59    6.80
  -3  14  -5   38.90    5.70
   3 -14  -5   42.00    6.90
   3  14   5   32.00    5.50
  -3 -14  -5   36.20    5.20
  -3  14   5   24.60    5.70
   3  14  -5   36.60    5.00
  -3  15  -5   80.59    8.10
   3  15   5   57.39    7.60
   3 -15  -5   65.39    8.20
   3  15  -5   63.29    6.60
  -3  15   5   53.29    8.50
  -3 -15  -5   60.19    6.70
   3 -16  -5   46.70    7.50
  -3  16  -5   49.20    6.90
   3  16   5   51.69    7.30
  -3  16   5   40.10    8.00
  -3 -16  -5   53.99    6.40
   3  16  -5   51.09    6.30
   3  17   5   11.60    4.60
  -3  17  -5   22.40    5.20
   3 -17  -5    9.00    4.50
  -3 -17  -5   13.60    4.10
   3  17  -5   13.30    3.80
  -3  17   5   10.60    5.30
  -3  18  -5   18.90    5.10
   3  18   5    8.00    4.40
  -3  18   5   15.80    6.00
   3  18  -5   18.80    4.60
  -3  19  -5   36.10    6.70
   3  19   5   42.00    7.60
   3  19  -5   63.69    7.70
  -3  19   5   35.90    8.20
   3  20   5   31.40    7.10
  -3  20  -5   27.20    6.30
  -3  20   5   31.30    7.90
   3  20  -5   30.60    5.80
   3  21   5   13.70    5.40
  -3  21  -5   21.20    6.00
  -3  21   5   13.00    6.60
   3  21  -5   13.00    5.90
  -4   0   5  201.58    9.80
   4   0   5  182.48    9.60
  -4   0  -5  185.58    9.50
   4   0  -5  180.88   10.00
  -4   1  -5  614.54   22.70
   4  -1  -5  655.83   23.90
   4   1   5  680.03   23.30
  -4  -1   5  676.13   22.80
  -4   1   5  655.03   23.40
   4   1  -5  655.23   23.90
  -4  -1  -5  692.33   23.60
   4  -1   5  695.33   23.70
  -4   2  -5  239.68   11.30
   4  -2  -5  231.28    7.80
  -4  -2   5  226.08   10.40
   4  -2  -5  221.88   11.70
   4   2   5  228.68   11.10
   4  -2   5  207.78   10.50
  -4  -2  -5  234.68   10.90
   4   2  -5  219.78   11.20
  -4   2   5  226.68   11.00
   4  -3  -5  356.06   15.80
  -4   3  -5  333.37   14.40
  -4  -3   5  344.67   13.70
   4   3   5  361.66   15.00
   4  -3  -5  355.66   10.90
  -4   3   5  266.67   12.40
   4  -3   5  269.17   12.00
   4  -3   5  264.37   12.00
   4   3  -5  254.67   12.30
  -4  -3  -5  264.07   12.10
   4  -4  -5   80.89    3.60
  -4  -4   5   78.49    5.50
   4   4   5   84.49    6.60
   4  -4  -5   90.09    7.10
  -4   4  -5   75.29    6.00
   4  -4   5   65.89    6.60
   4  -4   5   64.39    6.20
   4   4  -5   67.59    6.90
  -4  -4  -5   72.79    6.70
  -4   4   5   67.39    6.90
   4  -5  -5   33.10    5.80
   4   5   5   27.80    4.50
  -4  -5   5   34.70    4.10
  -4   5  -5   41.50    5.20
   4  -5  -5   35.00    2.40
   4  -5   5   52.99    5.50
  -4  -5  -5   55.99    5.70
   4   5  -5   50.59    5.80
   4  -5   5   46.90    5.60
  -4   5   5   46.70    5.70
   4  -6  -5  294.57   14.70
  -4   6  -5  304.57   13.60
   4   6   5  311.07   14.10
  -4  -6   5  308.27   12.00
  -4  -6  -5  311.27   13.30
   4  -6   5  289.27   13.20
   4   6  -5  300.87   13.50
  -4   6   5  312.77   14.40
   4  -6   5  288.77   12.80
   4   7   5  161.68    9.60
  -4   7  -5  151.78    9.10
  -4  -7   5  156.58    7.60
   4  -7  -5  160.68   10.20
   4  -7   5  168.18    9.50
  -4   7   5  167.28   10.00
   4  -7   5  173.18    9.10
  -4  -7  -5  161.98    9.00
   4   7  -5  159.98    9.30
  -4   8  -5  149.99    9.10
   4  -8  -5  145.19    9.90
   4   8   5  128.89    8.80
  -4  -8   5  144.19    7.00
   4  -8   5  133.59    7.90
   4  -8   5  129.59    8.40
  -4  -8  -5  119.79    7.90
  -4   8   5  118.69    8.70
   4   8  -5  123.79    8.00
  -4  -9   5  228.48    9.30
   4  -9  -5  229.08   13.00
   4   9   5  234.18   12.20
  -4   9  -5  202.88   11.30
   4   9  -5  239.08   11.90
  -4   9   5  252.27   13.30
   4  -9   5  235.08   12.10
   4  -9   5  258.97   11.60
  -4  -9  -5  266.17   12.20
   4  10   5   84.59    8.40
   4 -10  -5   97.49    9.90
  -4  10  -5   92.69    7.50
  -4 -10   5  109.39    5.70
   4 -10   5  111.29    7.20
  -4  10   5  129.29    9.60
   4 -10   5  103.89    7.90
  -4 -10  -5   98.39    7.40
   4  10  -5   97.09    7.40
   4  11   5  134.79    9.40
   4 -11  -5  132.99   10.30
  -4  11  -5  152.88    9.70
  -4  11   5  139.29   10.40
   4 -11   5  135.49    9.10
  -4 -11  -5  123.89    8.40
   4 -11   5  138.69    8.00
   4  11  -5  128.69    8.50
   4 -12  -5   68.99    8.70
  -4  12  -5   69.59    7.80
   4  12   5   65.99    8.00
   4 -12   5   56.89    7.00
  -4 -12  -5   60.89    6.60
  -4  12   5   51.89    7.60
   4  12  -5   42.90    5.70
  -4  13  -5   93.29    9.10
   4 -13  -5  105.89   10.80
   4  13   5  115.39   10.50
  -4  13   5  119.49   11.90
   4  13  -5  122.69    8.60
  -4 -13  -5  123.39    8.60
   4 -13   5  134.39    9.50
   4 -14  -5   64.39    8.80
   4  14   5   60.19    7.80
  -4  14  -5   67.69    8.30
  -4 -14  -5   49.60    6.70
  -4  14   5   65.89    9.50
   4  14  -5   53.09    6.60
   4 -14   5   49.30    6.90
   4 -15  -5   47.70    7.90
   4  15   5   27.10    5.80
  -4  15  -5   36.00    6.40
  -4  15   5   16.00    6.00
   4  15  -5   10.20    3.90
  -4 -15  -5   18.10    4.60
   4 -16  -5   32.90    6.80
  -4  16  -5   48.60    7.20
   4  16   5   29.00    6.20
  -4  16   5   26.80    7.20
   4  16  -5   29.70    5.40
  -4 -16  -5   42.90    6.30
   4  17   5   11.50    5.10
  -4  17  -5   26.10    5.80
   4 -17  -5   17.80    5.50
  -4  17   5   36.70    8.40
   4  17  -5   27.50    5.50
   4  18   5   62.59    9.20
  -4  18  -5   43.80    7.40
   4  18  -5   57.29    7.60
  -4  18   5   52.29   10.20
  -4  19  -5   11.80    5.30
   4  19   5   10.00    5.50
  -4  19   5    6.20    5.80
   4  19  -5    4.10    3.80
  -4  20  -5   17.00    5.80
   4  20   5   13.00    5.90
   4  20  -5   18.90    5.50
  -4  20   5   19.50    7.80
   5   0  -5  170.58   10.50
   5   0   5  144.59    9.50
  -5   0   5  148.29    9.10
  -5   0  -5  135.59    9.20
   5   1   5  375.36   16.40
  -5   1  -5  362.96   16.20
  -5  -1   5  354.16   15.60
   5  -1  -5  366.86   17.00
   5  -1   5  346.97   15.60
  -5  -1  -5  344.57   15.30
   5   1  -5  349.37   16.30
  -5   1   5  332.57   15.30
   5  -2  -5  125.89    9.30
   5  -2  -5  110.09    5.30
  -5   2  -5  101.79    8.10
  -5  -2   5  111.49    7.60
   5   2   5  117.79    8.60
   5   2  -5  112.99    8.50
  -5   2   5  117.59    8.50
  -5  -2  -5  115.49    8.10
   5  -2   5  108.89    8.20
   5   3   5  144.99    9.50
  -5   3  -5  143.09    9.40
   5  -3  -5  158.68    6.30
   5  -3  -5  143.89   10.10
  -5  -3   5  150.78    8.80
   5  -3   5  132.89    8.80
  -5  -3  -5  134.89    8.90
   5  -3   5  141.19    9.10
   5   3  -5  126.09    9.10
  -5   3   5  137.99    9.40
  -5  -4   5  252.07   11.80
   5  -4  -5  232.58   13.50
   5  -4  -5  235.38    8.70
   5   4   5  253.47   13.10
  -5   4  -5  263.07   13.20
   5   4  -5  267.77   13.70
   5  -4   5  257.87   12.90
  -5   4   5  267.87   13.70
   5  -4   5  259.47   12.80
  -5  -4  -5  252.97   12.80
   5  -5  -5   58.39    3.50
  -5   5  -5   58.59    7.00
   5   5   5   50.29    6.50
   5  -5  -5   56.59    7.50
  -5  -5   5   57.69    6.10
   5  -5   5   22.10    4.50
   5  -5   5   28.70    4.90
  -5  -5  -5   32.10    5.00
   5   5  -5   27.00    5.10
  -5   5   5   33.10    5.60
   5  -6  -5   27.20    5.60
   5   6   5   41.80    6.10
  -5  -6   5   41.10    5.10
  -5   6  -5   40.30    6.30
   5  -6  -5   40.70    3.00
   5  -6   5   22.50    4.40
   5  -6   5   28.10    5.00
  -5  -6  -5   33.00    5.50
   5   6  -5   25.40    5.10
  -5   6   5   33.80    5.90
   5   7   5   95.49    9.20
  -5  -7   5   80.39    6.10
   5  -7  -5   79.49    9.30
  -5   7  -5   77.09    8.40
  -5  -7  -5  123.49    8.50
  -5   7   5  132.19    9.70
   5   7  -5  129.89    9.10
   5  -7   5  125.89    8.70
   5  -7   5  126.49    8.60
  -5  -8   5  133.29    7.60
  -5   8  -5  122.09    9.30
   5  -8  -5  115.39   11.20
   5   8   5  116.69    9.20
  -5   8   5  131.89   10.30
   5  -8   5  121.39    8.50
  -5  -8  -5  133.59    9.00
   5   8  -5  142.69    9.60
   5  -8   5  131.79    9.00
  -5  -9   5   79.89    5.90
   5   9   5   87.09    9.10
   5  -9  -5   98.59   10.90
  -5   9  -5   83.09    8.70
   5  -9   5   88.19    8.30
  -5   9   5   72.59    9.00
   5   9  -5   70.69    7.90
  -5  -9  -5   90.79    8.70
   5  -9   5   92.19    8.70
  -5 -10   5   93.89    6.40
  -5  10  -5   92.09    9.30
   5 -10  -5   68.99    9.20
   5  10   5   79.99    8.90
   5  10  -5   88.09    8.90
   5 -10   5   93.89    9.10
  -5 -10  -5   96.69    7.80
   5 -10   5   86.29    8.20
  -5  10   5   99.89   10.40
   5 -11  -5  226.38   14.50
  -5  11  -5  213.78   13.00
   5  11   5  224.48   13.20
   5 -11   5  259.57   13.40
   5  11  -5  221.48   12.60
  -5 -11  -5  238.08   12.60
  -5  11   5  213.28   14.10
   5 -11   5  233.08   12.00
  -5  12  -5   63.79    8.40
   5 -12  -5   69.99    9.60
   5  12   5   67.29    8.20
  -5 -12  -5   66.79    7.50
  -5  12   5   55.39    8.60
   5  12  -5   57.69    7.50
   5 -12   5   72.19    8.20
  -5  13  -5   48.30    7.50
   5 -13  -5   68.69    9.40
   5  13   5   65.09    8.30
   5 -13   5   45.70    6.90
  -5  13   5   41.50    8.00
  -5 -13  -5   48.90    6.70
   5  13  -5   51.09    7.20
  -5  14  -5    9.30    4.00
   5 -14  -5    6.20    4.60
   5  14   5    3.70    3.70
   5 -14   5    8.50    4.10
   5  14  -5   12.10    4.30
  -5  14   5    6.50    4.90
  -5 -14  -5   12.80    4.30
   5 -15  -5   28.00    6.80
  -5  15  -5   35.40    6.80
   5  15   5   17.10    5.30
  -5 -15  -5   29.40    5.70
  -5  15   5   23.40    6.70
   5 -15   5   39.70    6.60
   5  15  -5   28.20    5.70
   5 -16  -5   60.09    9.30
   5  16   5   52.09    8.50
  -5  16  -5   51.19    8.30
  -5  16   5   72.19   10.90
   5  16  -5   80.89    9.20
   5  17   5   15.20    5.70
  -5  17  -5    7.10    4.90
  -5  17   5    0.10    4.90
   5  17  -5    6.90    4.30
  -5  18  -5   25.10    6.80
   5  18   5   31.60    7.60
  -5  18   5   19.20    6.90
   5  18  -5   16.70    5.10
  -5  19  -5   33.80    7.80
   5  19   5   36.90    8.00
   5  19  -5   30.60    6.50
  -5  19   5   19.40    7.60
   6   0   5  158.28   11.10
   6   0  -5  168.98   11.80
  -6   0  -5  173.18   11.30
  -6   0   5  177.58   11.20
  -6   1  -5  190.58   12.00
   6  -1  -5  167.38   11.90
   6  -1  -5  179.68    8.30
   6   1   5  187.18   11.70
  -6  -1   5  184.68   11.30
   6  -1   5  181.58   11.80
   6   1  -5  180.98   12.40
  -6  -1  -5  202.38   12.10
  -6   1   5  174.68   11.50
   6  -2  -5  131.69   12.40
  -6  -2   5  130.09    9.40
   6   2   5  141.79   10.40
  -6   2  -5  139.69   10.10
  -6  -2  -5  117.49    9.30
  -6   2   5  119.49    9.60
   6   2  -5  132.59   10.20
   6  -2   5  113.09    9.00
   6  -2   5  127.29    9.80
  -6  -3   5  141.09    9.60
   6   3   5  166.88   11.20
   6  -3  -5  145.89   11.50
  -6   3  -5  147.29   10.70
   6  -3   5  129.69    9.10
   6   3  -5   95.79   10.20
  -6   3   5   89.59    9.70
  -6  -3  -5  114.39    8.80
   6  -3   5  118.29    9.40
   6   4   5   20.20    5.40
  -6   4  -5   29.20    6.10
   6  -4  -5   26.70    6.00
  -6  -4   5   29.00    5.40
   6  -4   5   30.00    5.30
  -6  -4  -5   25.00    5.30
   6  -4   5   26.00    5.40
  -6   4   5   41.50    6.80
   6   4  -5   27.10    6.00
   6   5   5   47.40    7.30
  -6  -5   5   51.79    6.60
  -6   5  -5   44.10    7.10
   6  -5  -5   44.90    7.90
   6   5  -5   46.40    7.20
   6  -5   5   52.69    6.90
  -6  -5  -5   48.20    6.80
   6  -5   5   57.09    7.40
  -6   5   5   81.49    9.60
   6   6   5  260.87   14.40
  -6  -6   5  254.87   12.50
  -6   6  -5  238.48   14.30
   6  -6  -5  243.28   15.00
   6  -6   5  249.97   13.10
   6   6  -5  217.28   13.70
   6  -6   5  234.18   13.40
  -6  -6  -5  256.57   13.60
  -6   6   5  256.07   14.90
   6  -7  -5   37.00    7.40
  -6   7  -5   38.80    6.70
  -6  -7   5   35.60    5.40
   6   7   5   23.90    5.50
   6  -7   5   32.30    5.70
   6  -7   5   24.50    5.00
   6   7  -5   25.00    5.90
  -6   7   5   23.20    5.90
  -6  -7  -5   27.90    5.40
  -6  -8   5  102.39    7.40
   6   8   5   83.99    9.80
  -6   8  -5  104.19   10.90
   6  -8  -5   90.59   10.80
   6  -8   5   82.99    8.60
  -6   8   5   79.79   10.20
   6  -8   5   91.49    9.30
   6   8  -5   93.69   10.10
  -6  -8  -5   80.89    8.70
   6  -9  -5  151.58   14.10
  -6  -9   5  137.29    8.50
  -6   9  -5  110.89   11.30
   6   9   5   96.79   10.40
   6  -9   5  164.58   10.80
  -6   9   5  158.68   12.50
  -6  -9  -5  149.39   10.60
   6   9  -5  151.78   11.10
   6  -9   5  144.99   10.30
  -6  10  -5   21.70    5.90
   6  10   5   35.20    6.80
   6 -10  -5   30.90    6.90
   6 -10   5   38.50    6.50
   6 -10   5   31.70    5.90
   6  10  -5   33.30    6.40
  -6 -10  -5   36.30    6.40
  -6  10   5   39.50    7.70
   6 -11  -5   75.99   10.10
  -6  11  -5   75.89    9.60
   6  11   5   80.59    9.80
   6  11  -5   84.69    9.70
  -6 -11  -5   56.69    7.40
   6 -11   5   78.59    8.80
  -6  11   5   66.29    9.80
   6  12   5   39.00    7.30
   6 -12  -5   39.30    7.80
  -6  12  -5   41.30    7.50
   6 -12   5   24.50    5.40
  -6 -12  -5   23.50    5.30
   6  12  -5   20.30    5.50
  -6  12   5   41.10    8.30
   6  13   5   28.90    6.80
  -6  13  -5   35.40    7.20
   6 -13  -5   24.50    7.30
  -6 -13  -5   33.10    6.30
   6 -13   5   41.40    7.10
  -6  13   5   39.10    8.30
   6  13  -5   42.30    7.30
  -6  14  -5   56.09    9.00
   6  14   5   33.80    7.00
   6 -14  -5   44.10    8.60
  -6  14   5   50.79    9.80
   6  14  -5   44.70    7.50
  -6 -14  -5   39.80    6.70
   6 -14   5   35.50    6.60
   6 -15  -5   25.70    7.30
   6  15   5   27.40    6.80
  -6  15  -5   36.20    7.80
   6 -15   5   19.00    5.40
   6  15  -5   21.10    5.80
  -6  15   5   14.60    6.50
  -6  16  -5    9.30    5.50
   6 -16  -5    7.90    5.70
   6  16   5    3.30    4.20
   6  16  -5   14.20    5.40
  -6  16   5   20.60    7.80
  -6  17  -5   15.10    6.20
   6  17   5   27.80    7.10
  -6  17   5   19.80    7.50
   6  17  -5   37.70    7.30
  -7   0  -5   23.80    5.80
  -7   0   5   31.00    6.30
   7   0   5   35.60    7.30
   7   0  -5   34.30    7.30
  -7   1  -5  159.08   11.70
  -7  -1   5  143.49   11.20
   7  -1  -5  173.58   13.30
   7   1   5  155.38   12.10
  -7   1   5  135.59   12.50
   7  -1   5  131.49   12.40
  -7  -1  -5  131.09   12.30
   7   1  -5  112.19   12.30
   7  -1   5  134.19   10.10
  -7  -2   5   86.49    9.50
   7   2   5   63.89    9.20
  -7   2  -5   66.39    9.30
   7  -2  -5   60.89    9.30
   7  -2   5   90.29   10.40
   7  -2   5   69.09    8.40
   7   2  -5   67.59    9.60
  -7  -2  -5   67.59    8.90
  -7   2   5   52.59    8.20
  -7  -3   5   16.90    5.30
   7  -3  -5   21.70    6.10
   7   3   5   23.20    5.90
  -7   3  -5   22.40    5.90
  -7  -3  -5   18.80    5.20
  -7   3   5   15.80    5.10
   7  -3   5   14.20    5.40
   7  -3   5   14.10    4.60
   7   3  -5   13.40    5.60
  -7   4  -5  117.99   12.30
  -7  -4   5  166.68   11.00
   7   4   5  143.29   13.40
   7  -4  -5  130.79   13.30
   7  -4   5  153.68   11.80
  -7  -4  -5  136.09   11.00
   7   4  -5  160.28   12.30
   7  -4   5  156.08   10.90
  -7   4   5  149.29   12.10
   7   5   5   48.60    7.80
  -7   5  -5   35.50    7.30
   7  -5  -5   53.69    8.90
  -7  -5   5   66.49    7.80
  -7  -5  -5   32.80    6.50
  -7   5   5   37.70    7.70
   7  -5   5   35.40    6.40
   7  -5   5   39.50    7.20
   7   5  -5   27.90    6.60
  -7   6  -5   12.50    5.10
   7   6   5   14.60    5.40
   7  -6  -5    2.70    4.60
  -7  -6   5   10.60    4.10
  -7   6   5    5.20    4.70
   7   6  -5    7.70    4.70
  -7  -6  -5   12.00    4.80
   7  -6   5   14.80    5.40
   7  -6   5   19.20    4.90
   7   7   5   49.30    8.10
  -7   7  -5   49.70    8.70
  -7  -7   5   50.09    6.90
   7  -7  -5   35.50    7.60
   7  -7   5   58.29    7.70
  -7   7   5   72.19   10.20
   7   7  -5   56.19    8.60
   7  -7   5   84.59   10.20
  -7  -7  -5   75.69    8.90
  -7   8  -5   82.39   10.60
   7   8   5   62.89    9.10
  -7  -8   5   76.49    8.30
   7  -8  -5   90.59   11.90
  -7  -8  -5   90.29   10.00
   7  -8   5   73.99    9.60
  -7   8   5   92.69   11.60
   7  -8   5  101.99   10.00
   7   8  -5   93.79   10.90
   7  -9  -5   10.80    5.30
   7   9   5   10.70    5.10
  -7   9  -5   13.50    5.80
  -7  -9  -5   19.10    5.50
  -7   9   5   10.40    5.50
   7  -9   5   13.60    5.50
   7  -9   5   17.20    5.50
   7   9  -5    3.20    3.90
   7 -10  -5   61.59   10.50
   7  10   5   67.89    9.90
  -7  10  -5   63.39    9.70
   7 -10   5   75.49   10.50
   7 -10   5   74.49    8.90
  -7  10   5   69.89   10.80
  -7 -10  -5   81.79    9.80
   7  10  -5   52.29    8.80
   7  11   5   66.79    9.60
  -7  11  -5   51.29    9.00
   7 -11  -5   59.29   10.40
  -7 -11  -5   61.59    8.50
   7  11  -5   74.79   10.10
  -7  11   5   94.49   12.50
  -7  12  -5   41.20    8.60
   7 -12  -5   19.00    7.20
   7  12   5   25.00    6.80
  -7  12   5   14.30    6.60
   7  12  -5   25.80    6.70
  -7 -12  -5   32.70    6.50
   7  13   5   47.20    8.30
   7 -13  -5   35.40    8.30
  -7  13  -5   22.70    7.00
   7  13  -5   39.80    7.60
  -7  13   5   34.20    8.40
  -7 -13  -5   34.80    7.00
   7 -14  -5   -0.70    5.00
   7  14   5   -1.80    4.20
  -7  14  -5    7.70    5.90
  -7  14   5    4.80    5.40
   7  14  -5    0.70    3.80
   7  15   5   13.10    5.50
  -7  15  -5    4.90    5.30
   7 -15  -5    4.90    6.00
  -7  15   5    4.60    6.10
   7  15  -5   11.80    5.30
   8   0  -5   93.89   12.20
  -8   0  -5  103.59   12.20
   8   0   5   91.39   11.30
   8   0   5   96.79   10.70
  -8   0   5  121.69   12.80
  -8   1  -5   22.50    6.80
  -8  -1   5   18.50    5.70
   8  -1  -5   24.10    7.10
   8   1   5   36.00    8.00
  -8  -1  -5   19.60    6.10
  -8   1   5   32.40    7.40
   8   1  -5   29.90    7.70
   8  -1   5   50.09    7.80
   8  -1   5   39.60    8.50
  -8  -2   5   46.50    8.30
  -8   2  -5   50.79    9.00
   8  -2  -5   51.39    9.20
   8   2   5   55.49    9.10
  -8   2   5   54.89    9.20
   8  -2   5   59.29    8.50
   8   2  -5   37.80    8.20
  -8  -2  -5   38.80    8.00
   8  -2   5   58.99    9.60
   8  -3  -5   80.49   11.40
  -8   3  -5   79.99   11.40
  -8  -3   5   95.59   10.80
   8   3   5   71.49   10.30
   8   3  -5   60.89    9.80
  -8   3   5   55.99    9.60
   8  -3   5   57.99    9.50
  -8  -3  -5   58.99    9.30
   8  -3   5   54.69    8.30
   8  -4  -5    6.50    5.40
   8   4   5    3.20    4.90
  -8   4  -5    3.50    4.80
  -8  -4   5    2.40    4.20
  -8  -4  -5    3.10    4.50
   8  -4   5    5.90    6.60
  -8   4   5    0.40    4.20
   8   4  -5   -2.30    3.80
   8  -4   5    1.10    4.40
  -8   5  -5   24.70    7.20
  -8  -5   5   28.30    6.30
   8  -5  -5   32.30    8.00
   8   5   5   26.40    7.30
  -8  -5  -5   13.70    5.80
   8   5  -5   30.70    7.20
   8  -5   5   30.60    7.50
  -8   5   5   22.20    6.70
   8  -6  -5  177.88   17.50
  -8  -6   5  167.88   12.00
  -8   6  -5  126.69   13.90
   8   6   5  154.58   15.10
   8  -6   5  148.79   14.40
  -8  -6  -5  158.18   12.60
   8   6  -5  127.49   13.80
  -8   6   5  154.08   15.20
  -8   7  -5    9.60    5.50
   8  -7  -5    2.60    5.30
   8   7   5    1.10    4.90
   8  -7   5    0.50    4.60
   8   7  -5    0.00    4.20
  -8  -7  -5    8.90    5.00
  -8   7   5    3.40    4.90
  -8   8  -5   51.19    9.50
   8   8   5   44.20    8.90
   8  -8  -5   47.70   10.00
  -8  -8  -5   44.50    7.90
   8  -8   5   39.70    8.10
   8   8  -5   42.10    8.60
  -8   8   5   35.90    8.80
   8   9   5   46.30    9.00
  -8   9  -5   59.59   10.40
   8  -9  -5   30.10    8.70
  -8   9   5   40.50    9.00
  -8  -9  -5   46.40    8.10
   8   9  -5   54.79    9.40
  -8  10  -5    7.80    5.80
   8 -10  -5   16.80    7.50
   8  10   5   -0.30    4.30
   8  10  -5   -0.10    4.50
  -8  10   5   13.20    6.70
  -8 -10  -5   11.20    5.00
   8  11   5   26.90    7.10
   8 -11  -5   27.50    8.90
  -8  11  -5   33.50    8.60
   8  11  -5   18.70    6.60
  -8 -11  -5   33.40    7.30
  -8  11   5   30.20    8.60
   8 -12  -5   12.00    7.20
  -8  12  -5   18.00    6.90
   8  12   5   14.10    6.30
   8  12  -5   18.20    6.20
  -8  12   5    7.40    6.70
  -8 -12  -5   11.70    5.80
   9   0   5   -6.90    4.70
  -9   0  -5   -5.10    4.50
   9   0  -5   -0.80    4.50
  -9   0   5    1.60    5.40
   9   1   5   52.99   10.10
   9  -1  -5   33.70    9.20
  -9   1  -5   48.90    9.40
  -9  -1   5   36.30    8.10
  -9   1   5   38.80    8.80
   9  -1   5   40.90    9.30
   9   1  -5   32.10    8.70
  -9  -1  -5   26.30    7.80
   9  -2  -5   31.50    8.60
  -9  -2   5   29.50    7.70
   9   2   5   41.20    9.50
  -9   2  -5   19.60    7.70
   9  -2   5   39.70    8.70
  -9  -2  -5   25.60    7.80
   9   2  -5   45.50    9.60
  -9   2   5   33.90    8.60
   9   3   5    0.50    5.40
   9  -3  -5   -2.00    4.70
  -9  -3   5    6.70    5.20
  -9   3  -5   -5.70    4.00
  -9  -3  -5   -0.10    4.40
   9   3  -5   -0.10    4.20
   9  -3   5    6.60    5.60
  -9   3   5    3.00    5.00
   9   4   5   72.89   11.30
   9  -4  -5   63.69   11.60
  -9   4  -5   65.59   10.80
  -9  -4   5   92.59   11.50
   9   4  -5   93.59   12.80
  -9   4   5   77.49   12.30
   9  -4   5   71.99   11.00
  -9  -4  -5   78.49   11.40
   9   5   5   24.30    7.70
   9  -5  -5   41.80   10.30
  -9   5  -5   25.40    7.80
   9   5  -5   14.80    6.70
  -9  -5  -5   16.00    6.50
  -9   5   5   25.20    8.20
   9  -5   5   14.60    7.00
   9   6   5    4.10    5.30
  -9   6  -5    2.70    5.80
   9  -6  -5   15.20    7.90
  -9   6   5   -2.20    5.50
   9   6  -5   -2.00    4.50
   9  -6   5   -3.00    5.20
  -9  -6  -5    2.50    5.40
   0   0   6   11.40    1.50
   0   0  -6   16.80    1.90
   0  -1  -6    9.80    1.50
   0   1  -6   11.50    1.20
   0  -1   6    8.70    1.50
   0   1  -6   13.70    1.40
   0  -1   6   13.20    1.00
   0   1   6   11.70    1.60
   0   2  -6  102.69    3.50
   0   2  -6  104.49    4.90
   0  -2  -6  104.49    4.90
   0  -2   6  114.29    5.10
   0   2   6  104.79    4.80
   0   2  -6  100.09    3.50
   0  -3  -6  983.20   28.50
   0   3  -6  950.80   28.50
   0  -3   6  941.41   28.40
   0   3   6  955.70   28.50
   0  -4  -6   -0.10    1.40
   0   4   6    4.60    1.70
   0   4  -6    2.10    1.40
   0  -4   6    2.10    1.60
   0  -5  -6 1282.37   38.00
   0   5  -6 1307.87   39.30
   0  -5   6 1269.87   38.10
   0   5   6 1296.97   38.40
   0  -6  -6  101.29    5.70
   0   6   6  106.59    6.20
   0  -6   6   99.89    6.00
   0  -7   6  551.94   19.10
   0   7  -6  557.54   15.80
   0  -7  -6  558.04   18.80
   0   7  -6  557.84   15.60
   0   7   6  548.35   19.40
   0   8   6   46.90    5.10
   0   8  -6   36.60    2.30
   0  -8   6   41.80    4.70
   0   8  -6   40.00    2.10
   0  -8  -6   48.00    5.00
   0   9  -6  641.34   19.20
   0   9   6  625.64   22.50
   0  -9  -6  654.03   21.80
   0 -10  -6   17.50    3.30
   0  10   6   19.00    3.90
   0  10  -6   23.40    2.70
   0 -11  -6   60.59    5.80
   0  11  -6   56.59    3.90
   0  11   6   53.49    6.20
   0 -12  -6    2.80    2.10
   0  12  -6    3.60    1.80
   0  12   6    5.60    2.80
   0  13   6  275.87   13.60
   0  13  -6  282.57   11.00
   0 -13  -6  247.88   12.00
   0 -14  -6    2.20    2.50
   0  14  -6    1.00    1.90
   0  14   6    1.40    2.90
   0 -15  -6  292.57   13.50
   0  15  -6  299.87   12.50
   0  15   6  296.67   15.00
   0  16  -6    1.10    2.20
   0  16   6    2.80    3.40
   0 -16  -6    4.60    3.00
   0  17   6  405.86   19.10
   0  17  -6  394.16   16.00
   0 -17  -6  407.06   17.10
   0 -18  -6    4.10    3.30
   0  18   6    4.90    4.00
   0  18  -6    6.50    3.10
   0  19   6    9.80    4.50
   0  19  -6    6.90    3.40
   0  20   6    0.80    3.80
   0  20  -6    4.40    4.40
   0  21   6   36.10    7.50
   0  22   6    2.40    4.40
   0  23   6   20.10    6.30
   1   0  -6   59.89    3.40
  -1   0   6   69.39    3.40
  -1   0  -6   63.89    3.50
   1   0   6   64.99    3.50
  -1   0   6   68.09    3.00
   1   1   6  697.83   20.60
  -1  -1   6  679.63   19.70
   1  -1  -6  653.43   20.50
  -1   1  -6  695.43   20.10
  -1  -1   6  676.93   19.80
  -1   1   6  703.93   21.20
  -1   1   6  690.73   20.10
   1   1  -6  746.73   20.80
  -1  -1  -6  688.53   21.20
   1  -1   6  720.63   20.70
   1   1  -6  719.23   20.70
   1   2   6   56.99    3.60
  -1   2  -6   56.39    2.90
   1  -2  -6   50.09    3.40
  -1  -2   6   54.39    2.30
  -1  -2   6   53.39    3.10
  -1   2   6   60.99    3.60
   1   2  -6   54.79    3.20
   1  -2   6   58.39    4.00
  -1  -2  -6   64.49    3.60
   1  -2   6   60.39    2.80
   1   2  -6   67.79    2.90
  -1  -3   6  286.47   10.00
   1   3   6  282.07   10.60
   1  -3  -6  296.07   10.60
  -1   3  -6  283.67   10.90
  -1   3  -6  285.07    9.20
   1   3  -6  286.07    8.80
  -1  -3  -6  281.07   10.20
   1  -3   6  288.07    8.50
   1   3  -6  289.37   10.10
   1  -3   6  287.17   10.90
   1   3  -6  287.97    8.90
  -1   3   6  307.97   10.70
   1   4   6  121.09    6.10
   1  -4  -6  115.79    5.90
  -1   4  -6  114.69    4.50
  -1   4  -6  122.09    5.00
  -1   4  -6  119.19    6.20
   1  -4   6  103.59    5.80
  -1   4   6  103.99    5.50
  -1  -4  -6  106.59    5.30
   1   4  -6  106.59    3.90
   1   4  -6  105.59    5.30
   1   4  -6  104.69    3.80
   1  -5  -6  807.72   25.80
  -1   5  -6  822.62   23.50
  -1   5  -6  839.42   24.30
   1   5   6  834.02   26.00
  -1  -5  -6  836.72   25.40
   1   5  -6  836.32   23.00
   1   5  -6  800.72   23.10
   1  -5   6  819.22   26.00
   1   5  -6  824.22   25.50
  -1   5   6  811.62   25.80
  -1   6  -6   14.60    1.70
   1   6   6   12.90    2.90
   1  -6  -6   10.70    2.40
  -1   6   6    6.90    2.40
   1  -6   6    6.20    2.10
   1   6  -6    7.30    1.10
   1   6  -6    8.20    1.20
  -1  -6  -6    7.50    2.00
   1   7   6 1304.57   40.60
  -1   7  -6 1324.77   37.60
   1  -7  -6 1390.36   40.60
  -1   7   6 1337.07   41.10
   1   7  -6 1325.67   37.60
   1   7  -6 1342.67   37.50
   1  -7   6 1330.67   40.90
  -1  -7  -6 1410.86   40.40
   1   8   6   65.79    6.10
   1  -8  -6   68.69    5.30
  -1   8  -6   58.99    3.40
   1  -8   6   56.69    5.60
  -1   8   6   69.49    5.60
  -1  -8  -6   61.19    4.80
   1   8  -6   62.69    3.30
   1  -9  -6  142.59    7.90
  -1   9  -6  149.59    6.20
   1   9   6  136.49    8.00
   1  -9   6  147.99    8.50
  -1   9   6  143.99    8.70
   1   9  -6  157.28    6.10
  -1  -9  -6  160.68    8.00
   1  10   6    8.70    2.70
  -1  10  -6   12.20    2.20
   1 -10  -6    7.20    2.60
   1  10  -6    8.70    1.80
  -1 -10  -6   10.20    2.60
   1 -10   6    6.00    2.70
  -1  10   6   10.90    3.50
   1 -11  -6   30.10    4.60
  -1  11  -6   32.00    3.50
   1  11   6   34.80    5.20
   1  11  -6   29.00    3.10
  -1 -11  -6   24.30    3.90
  -1  11   6   26.70    5.00
   1  12   6   23.30    4.40
  -1  12  -6   16.50    2.90
   1 -12  -6   17.80    3.70
  -1 -12  -6   20.70    4.00
  -1  12   6   20.00    4.80
   1  12  -6   15.80    2.60
   1 -13  -6  180.88    9.90
   1  13   6  175.08   10.50
  -1  13  -6  176.18    8.50
   1  13  -6  166.28    7.80
  -1 -13  -6  172.08    9.40
  -1  13   6  177.58   11.20
  -1  14  -6    8.80    2.70
   1 -14  -6    5.00    3.00
   1  14   6    8.50    3.40
   1  14  -6   11.70    2.80
  -1  14   6   10.70    4.40
  -1 -14  -6    8.70    3.10
  -1  15  -6  296.97   12.80
   1 -15  -6  304.47   14.10
   1  15   6  293.57   14.90
  -1 -15  -6  287.57   13.30
   1  15  -6  285.87   12.20
  -1  15   6  314.17   16.00
  -1  16  -6    9.20    3.10
   1  16   6   12.40    4.00
   1 -16  -6    7.30    3.40
  -1  16   6    7.70    4.30
  -1 -16  -6    8.30    3.20
   1  16  -6    8.70    2.80
   1 -17  -6   76.59    7.90
   1  17   6   86.19    9.40
  -1  17  -6   78.29    7.50
  -1  17   6   72.49    9.30
   1  17  -6   84.79    6.50
  -1 -17  -6   75.59    7.90
  -1  18  -6    7.10    3.20
   1  18   6    1.60    3.40
   1 -18  -6    5.10    3.40
   1  18  -6    9.40    3.40
  -1 -18  -6   15.10    4.00
  -1  18   6   13.30    5.00
   1  19   6  149.19   11.20
  -1  19  -6  138.99    9.60
   1  19  -6  145.39    9.20
  -1  19   6  157.08   12.30
  -1  20  -6    5.00    3.50
   1  20   6   10.30    5.00
  -1  20   6   14.40    5.90
   1  21   6    2.60    4.10
  -1  21   6    9.00    5.60
   1  22   6    0.80    3.60
  -1  22   6   -7.30    3.40
   2   0  -6   32.90    1.70
  -2   0   6   31.60    3.20
   2   0  -6   39.30    3.20
   2   0   6   37.10    3.10
  -2   0  -6   30.20    3.40
   2  -1  -6   19.90    2.70
   2   1   6   25.70    3.00
  -2   1  -6   22.90    2.80
  -2  -1   6   19.60    2.40
   2   1  -6    6.00    1.10
  -2   1   6    5.40    1.80
   2  -1   6    6.00    1.60
   2   1  -6    5.20    1.80
  -2  -1  -6    4.10    1.50
   2  -2  -6  152.08    6.90
  -2  -2   6  144.69    6.00
   2   2   6  141.29    6.80
  -2   2  -6  149.09    6.60
   2  -2   6  143.39    6.10
  -2   2   6  131.79    6.50
   2   2  -6  147.79    5.60
   2  -2   6  135.39    7.20
   2   2  -6  135.79    6.40
  -2  -2  -6  142.99    6.60
   2   3   6  858.21   26.10
  -2   3  -6  830.92   25.30
   2  -3  -6  843.32   26.20
  -2  -3   6  819.92   24.30
   2   3  -6  851.71   26.10
  -2  -3  -6  856.11   26.60
   2  -3   6  881.41   25.60
  -2   3   6  873.81   26.90
   2   3  -6  843.12   25.50
   2  -3   6  884.81   27.40
   2  -4  -6   53.19    4.30
   2   4   6   45.70    4.40
  -2   4  -6   41.70    3.30
  -2  -4   6   49.90    2.70
   2  -4   6   77.79    4.00
  -2   4   6   75.59    3.10
  -2  -4  -6   85.59    5.10
   2   4  -6   79.29    4.40
  -2   4   6   76.49    5.10
   2   4  -6   80.49    4.50
   2  -4   6   72.59    5.20
  -2  -5   6 1127.69   31.50
   2  -5  -6 1140.29   34.80
  -2   5  -6 1172.28   33.50
   2   5   6 1101.49   34.50
   2  -5   6 1140.39   33.00
   2   5  -6 1169.78   33.90
   2  -5   6 1168.08   35.70
  -2   5   6 1162.78   32.60
   2   5  -6 1136.29   35.20
  -2   5   6 1192.68   35.60
  -2  -5  -6 1128.49   34.70
   2  -6  -6  134.49    7.40
  -2  -6   6  138.79    4.60
  -2   6  -6  132.79    6.30
   2   6   6  151.08    7.60
   2   6  -6  131.09    6.00
  -2   6   6  124.29    5.50
  -2  -6  -6  129.19    6.80
   2  -6   6  130.69    5.30
  -2   6   6  136.79    7.50
   2  -6   6  135.29    7.50
   2   7   6  595.84   20.60
   2  -7  -6  596.94   20.70
  -2   7  -6  580.04   18.90
   2  -7   6  640.14   21.70
   2   7  -6  610.74   19.50
   2  -7   6  578.14   18.10
  -2   7   6  660.03   22.00
  -2  -7  -6  625.84   20.80
  -2   7   6  597.34   19.30
   2   8   6   46.10    5.10
   2  -8  -6   38.70    4.70
  -2   8  -6   51.59    3.80
  -2  -8  -6   52.39    5.20
   2  -8   6   60.39    6.30
   2   8  -6   59.59    3.90
  -2   8   6   56.29    4.10
  -2   8   6   71.09    6.90
   2  -8   6   54.69    2.90
   2  -9  -6  376.26   15.60
  -2   9  -6  417.66   14.20
   2   9   6  392.36   15.80
  -2  -9  -6  408.36   15.90
   2  -9   6  458.25   17.50
  -2   9   6  435.86   17.70
   2  -9   6  425.06   12.80
   2   9  -6  430.06   14.70
   2 -10  -6  106.89    7.00
   2  10   6   93.19    7.00
  -2  10  -6   80.19    5.30
  -2  10   6   89.29    8.60
   2 -10   6   88.09    6.90
  -2 -10  -6   80.29    5.80
   2 -10   6   55.89    2.70
   2  10  -6   84.79    4.90
   2 -11  -6   60.49    6.40
  -2  11  -6   51.69    5.00
   2  11   6   51.99    6.20
  -2 -11  -6   41.00    5.00
   2 -11   6   48.40    5.90
  -2  11   6   43.20    6.20
   2  11  -6   43.10    4.20
   2  12   6   24.10    4.70
   2 -12  -6   21.20    4.20
  -2  12  -6   36.00    4.30
  -2  12   6   40.30    6.40
  -2 -12  -6   53.79    6.10
   2  12  -6   52.39    4.20
   2 -12   6   52.19    6.40
   2 -13  -6  188.68   10.70
   2  13   6  194.98   11.30
  -2  13  -6  179.98    9.30
   2  13  -6  163.48    8.10
  -2 -13  -6  175.28    9.50
  -2  13   6  166.18   11.50
   2  14   6   16.90    4.30
   2 -14  -6   13.40    3.80
  -2  14  -6   13.60    3.30
  -2  14   6   10.20    4.40
   2  14  -6   18.50    3.20
  -2 -14  -6   16.80    3.80
   2  15   6  218.38   12.40
   2 -15  -6  185.28   11.10
  -2  15  -6  186.78   10.20
   2  15  -6  194.28    9.50
  -2 -15  -6  204.38   11.00
  -2  15   6  162.78   12.40
   2 -16  -6   25.20    5.10
  -2  16  -6   24.20    4.50
   2  16   6   23.80    5.70
  -2 -16  -6   24.10    4.60
   2  16  -6   25.90    4.20
  -2  16   6   21.50    6.10
   2  17   6  313.07   16.50
  -2  17  -6  311.97   14.60
   2  17  -6  300.47   13.60
  -2 -17  -6  299.07   14.20
  -2  17   6  323.57   18.10
  -2  18  -6   14.10    4.20
   2  18   6   19.40    5.10
   2 -18  -6   15.40    5.10
  -2  18   6   17.00    6.00
   2  18  -6   21.00    4.40
   2  19   6    3.10    4.00
  -2  19  -6    6.20    3.70
   2  19  -6   10.50    3.40
  -2  19   6    6.10    4.60
   2  20   6    2.70    4.20
  -2  20  -6    0.30    3.20
  -2  20   6    2.90    5.00
   2  21   6   21.90    6.20
  -2  21   6   20.50    7.00
   2  22   6    6.30    4.60
  -2  22   6    6.70    5.90
  -3   0   6  540.75   18.40
   3   0  -6  548.85   19.20
  -3   0  -6  526.15   18.50
   3   0   6  528.05   18.40
  -3  -1   6  285.47   11.00
   3   1   6  272.07   11.30
   3  -1  -6  268.57   11.80
  -3   1  -6  272.47   11.20
   3   1  -6  235.28   10.80
   3  -1   6  245.88   10.30
  -3  -1  -6  263.87   10.80
  -3   1   6  248.38   10.60
   3  -2  -6   54.09    5.40
  -3  -2   6   47.10    3.90
   3   2   6   55.69    4.50
  -3   2  -6   47.30    4.70
  -3  -2  -6   81.59    5.50
   3   2  -6   75.59    5.50
  -3   2   6   86.39    5.60
   3  -2   6   67.69    4.90
  -3   3  -6  410.26   15.20
   3   3   6  407.66   15.50
   3  -3  -6  420.86   16.40
  -3  -3   6  416.56   14.30
  -3  -3  -6  385.86   14.70
   3  -3   6  390.86   15.20
  -3   3   6  401.76   15.20
   3   3  -6  399.96   14.80
   3  -3   6  385.36   14.20
  -3  -4   6  152.18    6.90
  -3   4  -6  165.18    8.00
   3   4   6  153.08    8.10
   3  -4  -6  154.08    9.00
  -3  -4  -6  131.89    7.40
   3  -4   6  143.49    8.00
   3  -4   6  142.49    7.10
  -3   4   6  141.99    7.90
   3   4  -6  156.38    7.70
   3   5   6  634.64   21.70
  -3   5  -6  608.94   20.70
  -3  -5   6  595.64   19.10
   3  -5  -6  622.34   22.70
   3  -5   6  641.64   20.70
  -3   5   6  649.04   22.40
   3  -5   6  624.94   22.20
   3   5  -6  614.04   21.30
  -3  -5  -6  650.83   21.80
   3  -6  -6  111.29    8.00
  -3  -6   6  109.79    5.10
   3   6   6  104.69    7.00
  -3   6  -6  107.29    6.40
  -3   6   6   91.29    4.30
   3   6  -6   96.49    6.00
  -3   6   6   86.29    6.40
  -3  -6  -6   92.99    6.10
   3  -6   6   98.99    5.60
   3  -6   6  106.99    7.00
   3  -7  -6  690.13   25.50
  -3  -7   6  688.83   20.90
  -3   7  -6  702.13   23.30
   3   7   6  708.33   24.30
  -3   7   6  697.73   24.50
  -3   7   6  672.93   20.80
   3  -7   6  677.73   21.80
  -3  -7  -6  687.43   23.20
   3  -7   6  669.33   23.80
   3   7  -6  687.43   22.80
  -3  -8   6   86.39    4.10
   3   8   6   72.59    6.00
   3  -8  -6   96.99    7.80
  -3   8  -6   83.69    5.80
   3  -8   6   75.59    4.90
   3   8  -6   77.59    5.50
  -3   8   6   93.09    7.20
  -3   8   6   76.49    4.80
  -3  -8  -6   85.49    6.20
   3  -8   6   81.19    7.50
  -3   9  -6   35.50    4.60
  -3  -9   6   27.50    2.20
   3   9   6   26.50    4.40
   3  -9  -6   39.50    6.20
  -3   9   6   36.20    5.50
   3   9  -6   40.50    4.70
  -3  -9  -6   48.50    5.60
   3  -9   6   43.40    4.10
  -3   9   6   35.60    4.10
   3  -9   6   48.60    6.00
  -3  10  -6    4.10    2.30
  -3 -10   6    4.30    1.10
   3 -10  -6    2.40    2.80
   3  10   6    5.90    2.80
  -3  10   6    0.60    2.40
   3 -10   6   -0.10    2.10
   3 -10   6    2.80    1.60
   3  10  -6    4.90    2.20
  -3 -10  -6    5.20    2.60
   3  11   6   34.80    5.30
  -3  11  -6   32.10    4.60
   3 -11  -6   35.00    6.00
  -3  11   6   21.50    5.10
   3 -11   6   26.90    3.20
   3  11  -6   28.30    4.20
   3 -11   6   28.20    4.90
  -3 -11  -6   25.50    4.60
   3  12   6   85.39    8.60
   3 -12  -6   91.29    9.80
  -3  12  -6   91.09    6.80
  -3 -12  -6   97.69    7.20
   3  12  -6   85.89    6.20
  -3  12   6   90.79    9.70
   3 -12   6   89.49    8.90
  -3  13  -6  105.29    7.50
   3 -13  -6   98.59    9.90
   3  13   6   86.69    9.10
  -3 -13  -6   96.79    7.50
   3  13  -6   97.79    6.60
   3 -13   6   92.29    9.20
  -3  13   6   95.99   10.50
   3 -14  -6   43.30    7.10
  -3  14  -6   60.59    6.70
   3  14   6   31.60    5.80
   3 -14   6   39.00    6.20
  -3  14   6   46.90    7.80
   3  14  -6   53.19    5.70
  -3 -14  -6   42.50    5.90
  -3  15  -6  217.58   11.80
   3  15   6  216.08   13.10
   3 -15  -6  229.08   13.90
  -3  15   6  173.88   13.00
   3  15  -6  214.08   10.60
  -3 -15  -6  196.28   11.00
   3 -16  -6    7.20    4.30
   3  16   6    3.60    3.60
  -3  16  -6    4.50    3.20
  -3  16   6    0.60    3.60
  -3 -16  -6    7.20    3.50
   3  16  -6    2.80    2.50
   3 -17  -6   62.59    8.70
   3  17   6   50.59    7.80
  -3  17  -6   37.40    6.30
   3  17  -6   50.69    6.10
  -3 -17  -6   53.49    6.90
  -3  17   6   43.30    8.30
   3 -18  -6   13.60    5.30
   3  18   6    6.40    4.50
  -3  18  -6    6.00    3.70
  -3  18   6    9.40    5.60
   3  18  -6   23.70    4.90
  -3  19  -6   99.69   10.10
   3  19   6   83.19   10.30
   3  19  -6   87.69    8.80
  -3  19   6   74.79   11.40
  -3  20  -6   18.60    5.30
   3  20   6   23.40    6.50
  -3  20   6   26.60    8.00
   3  20  -6   25.60    8.40
  -3  21  -6    0.80    3.90
   3  21   6   10.90    5.20
  -3  21   6   15.80    7.10
   4   0   6   -1.20    1.80
  -4   0   6    3.40    2.30
   4   0  -6    5.20    2.80
  -4   0  -6    6.70    2.50
  -4  -1   6   52.69    5.50
   4  -1  -6   46.40    6.10
  -4   1  -6   43.60    5.30
   4   1   6   39.40    5.10
  -4   1   6   21.10    4.10
   4   1  -6   24.30    4.40
  -4  -1  -6   20.70    3.90
   4  -1   6   14.70    3.30
   4   2   6  268.57   12.40
   4  -2  -6  264.37   13.10
  -4  -2   6  281.87   11.90
  -4   2  -6  279.87   12.50
   4  -2  -6  277.47    8.50
   4  -2   6  280.77   12.60
  -4  -2  -6  294.27   13.00
  -4   2   6  299.57   13.10
   4   2  -6  301.87   13.50
  -4   3  -6  344.47   14.80
   4  -3  -6  363.16   10.40
   4   3   6  369.86   15.10
   4  -3  -6  356.16   16.00
  -4  -3   6  348.77   13.80
   4   3  -6  342.87   15.20
  -4  -3  -6  373.76   15.10
   4  -3   6  354.76   14.60
   4  -3   6  394.66   15.50
  -4   3   6  364.16   15.40
  -4   4  -6  126.19    8.00
   4   4   6  131.59    8.30
   4  -4  -6  130.89    9.00
  -4  -4   6  126.69    7.00
  -4   4   6  137.89    8.70
   4   4  -6  147.09    8.80
  -4  -4  -6  155.38    8.70
   4  -4   6  156.98    8.80
   4  -4   6  149.59    8.30
  -4  -5   6  660.03   21.70
   4   5   6  674.23   23.90
  -4   5  -6  647.34   23.40
   4  -5  -6  638.14   24.70
   4  -5   6  634.64   22.30
  -4   5   6  652.73   23.80
  -4  -5  -6  635.44   22.80
   4  -5   6  629.24   23.10
   4   5  -6  662.73   23.30
  -4  -6   6   60.29    4.60
  -4   6  -6   58.99    6.50
   4  -6  -6   43.70    6.30
   4   6   6   66.69    7.10
  -4   6   6   53.29    6.30
  -4  -6  -6   52.29    5.80
   4  -6   6   50.49    5.80
   4  -6   6   48.90    5.30
   4   6  -6   49.10    5.70
  -4  -7   6  272.87   10.70
  -4   7  -6  284.87   13.00
   4  -7  -6  265.37   14.00
   4   7   6  272.97   13.30
  -4  -7  -6  294.47   13.10
   4   7  -6  269.37   12.90
   4  -7   6  283.27   12.30
  -4   7   6  282.87   14.00
   4  -7   6  314.67   13.90
  -4   8  -6   84.09    7.70
   4  -8  -6   80.99    8.70
   4   8   6   92.29    8.50
  -4  -8   6   83.59    5.10
   4  -8   6   88.09    6.20
  -4  -8  -6   85.49    6.60
   4   8  -6   88.39    6.80
   4  -8   6   77.29    7.50
  -4   8   6   68.89    7.90
  -4   9  -6  211.58   11.40
  -4  -9   6  228.88    9.00
   4  -9  -6  214.58   13.00
   4   9   6  232.78   12.30
   4   9  -6  213.38   10.80
  -4  -9  -6  198.98   10.80
  -4   9   6  228.98   12.70
   4  -9   6  237.28   11.90
   4  -9   6  184.18    9.60
  -4  10  -6  195.68   10.80
   4  10   6  184.38   11.20
   4 -10  -6  195.78   12.50
   4  10  -6  199.48   10.50
   4 -10   6  193.78   11.10
  -4 -10  -6  190.48   10.50
  -4  10   6  216.48   12.50
   4 -10   6  184.18    9.30
  -4  11  -6   25.60    4.90
   4 -11  -6   32.00    6.10
   4  11   6   32.80    5.80
   4 -11   6   39.30    4.70
  -4  11   6   42.00    6.90
   4  11  -6   40.10    5.40
   4 -11   6   28.40    5.20
  -4 -11  -6   39.10    5.60
   4  12   6   41.10    6.40
  -4  12  -6   37.40    6.00
   4 -12  -6   30.60    6.30
  -4  12   6   38.50    6.70
   4 -12   6   60.19    7.40
   4  12  -6   51.09    6.40
  -4 -12  -6   52.79    6.50
   4 -13  -6   83.09    9.90
   4  13   6   86.29    9.50
  -4  13  -6   81.39    8.40
  -4 -13  -6   73.09    7.50
   4 -13   6   81.59    8.80
  -4  13   6   61.49    8.80
   4  13  -6   83.49    7.80
   4 -14  -6   37.90    7.10
  -4  14  -6   32.80    5.80
   4  14   6   38.40    6.70
   4  14  -6   26.20    4.90
  -4  14   6   30.90    7.10
   4 -14   6   27.50    5.60
  -4 -14  -6   20.30    4.70
   4 -15  -6   82.59   10.20
   4  15   6   97.49   10.30
  -4  15  -6   79.89    8.90
  -4  15   6   92.29   11.80
  -4 -15  -6  103.19    8.40
   4  15  -6  101.69    8.00
  -4  16  -6   67.09    8.40
   4 -16  -6   54.79    8.30
   4  16   6   60.79    8.50
  -4  16   6   60.29    9.80
  -4 -16  -6   67.29    7.90
   4  16  -6   64.39    7.30
  -4  17  -6  149.19   11.40
   4  17   6  168.38   12.20
   4 -17  -6  145.89   14.00
  -4  17   6  124.69   14.40
   4  17  -6  163.58   10.30
   4  18   6   17.60    6.10
  -4  18  -6   23.30    6.00
   4  18  -6    6.70    3.70
  -4  18   6   17.20    6.50
  -4  19  -6   -1.30    3.80
   4  19   6   -4.60    3.70
  -4  19   6    4.40    5.40
   4  19  -6   -4.60    2.70
   4  20   6    1.70    4.50
  -4  20  -6    4.00    4.30
  -4  20   6    7.60    6.70
   4  20  -6    1.50    3.70
   5   0   6  545.95   21.20
  -5   0   6  538.45   20.80
  -5   0  -6  540.95   21.20
   5   0  -6  521.95   21.90
  -5   1  -6   56.19    7.00
   5  -1  -6   72.69    8.30
   5   1   6   83.19    8.00
  -5  -1   6   62.09    6.60
  -5  -1  -6   86.89    8.40
   5  -1   6   89.59    7.20
  -5   1   6   97.19    7.50
   5   1  -6   92.89    9.30
   5  -2  -6   47.20    7.00
   5  -2  -6   38.20    2.70
   5   2   6   34.90    5.50
  -5   2  -6   43.30    6.10
  -5  -2   6   55.79    6.30
   5   2  -6   47.10    6.50
  -5   2   6   61.89    7.20
  -5  -2  -6   39.00    5.80
   5  -2   6   40.90    5.60
  -5  -3   6  166.98    9.30
  -5   3  -6  152.48    9.90
   5  -3  -6  155.68   10.50
   5   3   6  150.68    9.90
   5  -3  -6  159.18    5.80
   5   3  -6  148.29    9.90
  -5   3   6  138.09    9.30
   5  -3   6  140.69    8.90
  -5  -3  -6  132.29    8.90
   5  -3   6  135.69    9.20
   5  -4  -6   47.20    2.70
   5  -4  -6   44.50    6.80
   5   4   6   58.49    7.20
  -5  -4   6   48.90    5.70
  -5   4  -6   53.99    6.60
   5  -4   6   56.49    6.60
   5  -4   6   62.79    7.00
  -5  -4  -6   52.59    6.40
   5   4  -6   52.69    6.80
  -5   4   6   59.79    7.20
  -5  -5   6  193.08    9.90
   5  -5  -6  203.58   12.50
  -5   5  -6  206.68   11.60
   5   5   6  184.18   11.10
   5  -5   6  202.18   11.40
   5   5  -6  210.48   12.00
  -5   5   6  222.08   12.60
   5  -5   6  210.48   11.30
  -5  -5  -6  215.58   11.60
  -5   6  -6  148.39    9.90
   5  -6  -6  164.98   11.40
   5   6   6  171.28   10.80
  -5  -6   6  163.48    8.80
  -5   6   6  136.09   10.00
   5  -6   6  138.09    9.30
   5  -6   6  139.29    9.00
   5   6  -6  139.79    9.60
  -5  -6  -6  144.19    9.30
   5   7   6  210.38   12.20
  -5  -7   6  213.38   10.20
  -5   7  -6  232.08   12.50
   5  -7  -6  217.58   13.70
   5   7  -6  208.28   12.00
   5  -7   6  214.98   11.50
  -5   7   6  211.88   12.90
  -5  -7  -6  223.88   11.80
   5  -7   6  211.68   11.60
   5  -8  -6  136.89   11.00
  -5   8  -6  127.39    9.50
   5   8   6  153.38   10.40
  -5  -8   6  125.59    7.40
  -5  -8  -6  137.69    9.00
  -5   8   6  128.59   10.00
   5   8  -6  130.09    9.10
   5  -8   6  109.59    8.60
   5  -8   6  119.69    8.40
  -5  -9   6   15.30    3.20
   5  -9  -6   20.50    5.50
   5   9   6   16.10    4.70
  -5   9  -6   15.60    4.70
  -5  -9  -6   28.90    5.10
   5   9  -6   25.10    5.20
  -5   9   6   13.90    4.60
   5  -9   6   33.80    5.10
   5  -9   6   26.20    5.20
   5 -10  -6   -2.40    3.50
   5  10   6    4.60    3.60
  -5  10  -6    4.90    3.30
  -5  10   6    5.00    4.00
   5 -10   6    3.40    3.30
  -5 -10  -6    1.50    2.80
   5  10  -6    3.80    3.10
   5 -10   6    2.10    2.70
   5  11   6   16.60    4.60
  -5  11  -6   15.30    4.50
   5 -11  -6   21.80    6.20
   5  11  -6    8.10    3.70
   5 -11   6    7.40    4.00
  -5 -11  -6    8.60    3.60
  -5  11   6   16.10    5.40
  -5  12  -6  135.39   10.30
   5  12   6  145.19   10.60
   5 -12  -6  127.69   12.80
  -5  12   6  101.99   11.50
   5 -12   6  132.89   10.00
  -5 -12  -6  124.29    9.40
   5  12  -6  125.99    9.40
   5  13   6   35.10    6.60
   5 -13  -6   36.10    7.50
  -5  13  -6   33.80    6.60
   5  13  -6   28.90    5.50
  -5 -13  -6   40.30    6.40
   5 -13   6   31.10    6.10
  -5  13   6   27.50    6.60
   5  14   6   56.69    8.30
  -5  14  -6   52.39    7.90
   5 -14  -6   54.59    9.00
   5 -14   6   85.49    9.30
   5  14  -6   62.09    7.70
  -5  14   6   70.99   10.40
  -5 -14  -6   61.99    7.70
   5  15   6   95.09   10.90
   5 -15  -6   93.39   11.90
  -5  15  -6  100.59   11.10
  -5 -15  -6   78.69    8.70
   5 -15   6   80.49    9.10
   5  15  -6   93.09    9.30
  -5  15   6   67.69   10.20
  -5  16  -6   -1.40    3.70
   5 -16  -6    3.90    5.00
   5  16   6   -0.90    3.80
  -5  16   6   -1.30    3.80
  -5 -16  -6    2.70    3.70
   5  16  -6    1.10    3.30
  -5  17  -6   15.60    5.60
   5  17   6   10.80    5.30
   5 -17  -6   18.70    6.40
  -5  17   6   25.00    7.60
   5  17  -6   17.60    5.20
  -5  18  -6   12.70    5.40
   5  18   6    8.50    5.10
   5  18  -6   15.80    5.00
  -5  18   6    5.40    5.70
   5  19   6   46.60    8.80
  -5  19  -6   25.20    6.90
   5  19  -6   28.30    6.20
  -5  19   6   28.70    9.00
   6   0  -6   -0.90    2.80
  -6   0   6    2.80    3.20
  -6   0  -6    1.50    3.30
   6   0   6    2.30    3.20
  -6   1  -6   33.50    5.90
  -6  -1   6   22.90    4.90
   6   1   6   25.10    5.20
   6  -1  -6   27.00    6.10
  -6   1   6   12.90    4.10
   6   1  -6   17.10    4.90
  -6  -1  -6   12.80    4.40
   6  -1   6   20.30    5.00
   6   2   6  241.58   14.00
  -6   2  -6  245.68   14.00
   6  -2  -6  269.07   15.30
  -6  -2   6  255.07   13.30
   6  -2   6  260.57   14.20
   6  -2   6  256.57   14.10
  -6   2   6  262.77   14.50
  -6  -2  -6  270.07   14.30
   6   2  -6  272.77   15.30
   6   3   6   86.59    9.10
  -6   3  -6   81.39    8.80
   6  -3  -6   69.99    9.10
  -6  -3   6   88.09    8.40
   6  -3   6  100.19    9.70
  -6  -3  -6   85.79    9.10
  -6   3   6  107.39   10.40
   6  -3   6   76.59    8.60
   6   3  -6  107.49   11.20
   6   4   6  141.79   10.50
   6  -4  -6  160.38   12.10
  -6   4  -6  164.38   11.10
  -6  -4   6  161.68   10.00
   6   4  -6  167.38   11.80
   6  -4   6  176.28   11.10
   6  -4   6  170.48   11.30
  -6   4   6  170.58   11.60
  -6  -4  -6  179.58   11.10
   6  -5  -6  165.38   12.30
  -6  -5   6  145.39    9.40
  -6   5  -6  143.39   11.00
   6   5   6  177.58   11.70
  -6   5   6  132.99   10.50
  -6  -5  -6  134.09   10.00
   6  -5   6  140.69   10.00
   6   5  -6  156.68   11.20
   6  -5   6  156.28   10.50
   6  -6  -6   25.80    6.30
  -6  -6   6   18.20    4.20
  -6   6  -6   17.40    4.90
   6   6   6   21.00    5.30
  -6   6   6   16.80    4.90
   6   6  -6   26.40    6.20
   6  -6   6   16.80    4.70
   6  -6   6   25.80    5.20
  -6  -6  -6   15.20    4.60
  -6  -7   6   88.19    7.90
   6   7   6   92.09    9.70
   6  -7  -6   71.49    9.50
  -6   7  -6   71.09    8.80
   6  -7   6   83.19    8.90
  -6   7   6   88.69   10.10
  -6  -7  -6   81.19    8.70
   6   7  -6   91.49    9.90
   6  -7   6   94.79    9.20
  -6   8  -6   60.69    8.40
   6   8   6   51.09    7.70
  -6  -8   6   58.19    6.40
   6  -8  -6   71.29    9.60
   6  -8   6   87.99    9.00
  -6  -8  -6   89.29    9.40
  -6   8   6   69.89    9.40
   6   8  -6   76.89    9.00
   6  -8   6   56.39    7.40
  -6   9  -6   51.49    7.70
   6  -9  -6   49.50    8.50
   6   9   6   53.79    8.10
   6   9  -6   52.79    7.80
   6  -9   6   48.50    6.90
  -6  -9  -6   36.40    6.10
   6  -9   6   55.89    7.60
  -6   9   6   36.30    7.10
  -6  10  -6  173.58   12.70
   6  10   6  219.08   13.50
   6 -10  -6  199.98   14.20
   6 -10   6  203.38   12.20
  -6  10   6  206.38   14.80
  -6 -10  -6  221.48   12.90
   6 -10   6  211.58   12.70
   6  10  -6  182.08   12.60
   6 -11  -6   -2.80    3.80
   6  11   6   -0.30    4.00
  -6  11  -6   -1.40    3.40
   6  11  -6    4.40    4.10
  -6 -11  -6   10.90    4.20
  -6  11   6    9.20    5.20
   6 -11   6    3.00    3.70
   6 -12  -6   33.90    7.70
   6  12   6   38.30    7.10
  -6  12  -6   40.80    7.70
  -6 -12  -6   55.09    7.80
  -6  12   6   44.10    8.70
   6  12  -6   50.39    7.70
   6 -12   6   46.30    7.50
   6  13   6   28.70    6.50
   6 -13  -6   43.70    9.10
  -6  13  -6   43.90    7.90
   6  13  -6   29.40    6.40
  -6  13   6   24.90    7.20
   6 -13   6   28.10    6.20
  -6 -13  -6   40.80    6.80
   6 -14  -6   27.30    7.70
  -6  14  -6    8.40    5.10
   6  14   6   27.40    7.00
   6  14  -6   23.20    6.00
   6 -14   6   28.10    6.30
  -6 -14  -6   24.10    6.00
  -6  14   6   31.30    7.90
   6 -15  -6    9.30    5.70
  -6  15  -6   21.00    6.30
   6  15   6   23.00    6.30
  -6 -15  -6   29.70    6.20
   6 -15   6   16.90    5.30
   6  15  -6   30.40    6.40
  -6  15   6   16.40    6.80
  -6  16  -6   73.99   10.70
   6 -16  -6   55.89    9.90
   6  16   6   83.79   10.80
  -6  16   6   65.39   11.80
   6  16  -6   58.79    8.50
  -6  17  -6   43.10    8.60
   6  17   6   53.89    9.40
   6  17  -6   31.20    6.80
  -6  17   6   46.40   10.20
  -7   0   6  307.97   16.80
   7   0   6  298.87   16.60
   7   0  -6  323.17   18.20
  -7   0  -6  330.57   17.30
  -7  -1   6    6.80    4.10
   7  -1  -6    0.70    3.70
   7   1   6    4.20    4.30
  -7   1  -6    8.50    4.50
  -7  -1  -6   10.60    4.60
   7   1  -6   14.80    5.50
  -7   1   6    8.00    4.20
   7  -1   6   15.40    5.40
   7  -1   6    7.80    4.30
   7  -2  -6   39.00    7.80
  -7  -2   6   63.39    8.30
   7   2   6   70.79    9.50
  -7   2  -6   56.29    8.60
  -7   2   6   50.79    8.20
   7  -2   6   45.20    7.50
  -7  -2  -6   48.20    7.60
   7   2  -6   61.89    9.30
   7  -2   6   64.69    8.90
  -7   3  -6   41.00    7.50
  -7  -3   6   47.40    7.40
   7  -3  -6   36.10    7.70
   7   3   6   45.40    7.60
  -7  -3  -6   46.20    7.50
   7  -3   6   37.20    7.00
   7  -3   6   44.40    7.10
  -7   3   6   48.10    8.10
   7   3  -6   37.60    7.30
  -7  -4   6   33.80    5.90
   7  -4  -6   36.40    7.70
   7   4   6   44.30    7.70
  -7   4  -6   43.20    7.80
   7  -4   6   35.40    6.90
  -7   4   6   40.20    7.60
   7   4  -6   40.20    7.70
  -7  -4  -6   31.10    6.40
   7  -4   6   48.40    7.40
  -7  -5   6   31.30    5.70
   7   5   6   29.50    6.50
   7  -5  -6   32.00    7.40
  -7   5  -6   29.90    6.60
   7  -5   6   41.10    6.90
   7  -5   6   39.20    7.20
  -7  -5  -6   47.70    7.80
  -7   5   6   44.10    7.80
   7   5  -6   35.20    7.10
   7   6   6   99.89   11.50
  -7  -6   6  115.39    8.90
  -7   6  -6   92.89   10.90
   7  -6  -6  103.79   12.80
   7  -6   6  120.59   11.80
   7   6  -6   88.39   10.60
  -7  -6  -6   85.79    9.80
   7  -6   6  111.29   10.60
  -7   6   6  111.49   12.40
   7   7   6   40.40    7.70
  -7   7  -6   40.20    7.70
   7  -7  -6   34.40    8.00
  -7  -7   6   36.00    6.00
   7   7  -6   42.60    7.90
   7  -7   6   27.30    6.10
  -7   7   6   26.80    6.60
  -7  -7  -6   39.00    7.00
   7  -7   6   35.30    7.00
   7  -8  -6   97.69   12.50
  -7   8  -6  109.19   11.90
   7   8   6  116.89   12.30
   7   8  -6  101.69   11.30
   7  -8   6   96.49   10.60
  -7  -8  -6  101.99   10.80
   7  -8   6  130.49   11.60
  -7   8   6   81.79   10.80
   7  -9  -6   12.40    6.20
   7   9   6    5.10    4.80
  -7   9  -6    6.50    4.60
   7   9  -6   14.60    5.80
  -7   9   6   23.20    7.20
   7  -9   6   13.30    5.00
  -7  -9  -6   18.50    5.70
   7  -9   6   12.30    4.90
   7  10   6    0.40    4.10
  -7  10  -6   -4.40    3.80
   7 -10  -6   -3.50    4.00
   7  10  -6   -2.00    3.60
  -7 -10  -6    5.10    4.40
  -7  10   6    2.00    4.70
   7 -10   6    2.20    3.90
   7 -11  -6    0.80    5.10
   7  11   6    7.70    5.30
  -7  11  -6   16.00    5.80
  -7  11   6    5.40    5.60
  -7 -11  -6    9.70    5.00
   7 -11   6    3.80    4.00
   7  11  -6    2.60    4.10
   7 -12  -6   64.39   10.80
   7  12   6   88.59   10.90
  -7  12  -6  115.59   13.00
  -7  12   6   98.59   12.90
   7  12  -6  111.79   12.10
  -7 -12  -6  102.09   10.70
  -7  13  -6    4.50    5.00
   7 -13  -6    6.40    6.00
   7  13   6    3.00    4.40
  -7 -13  -6    3.20    4.40
  -7  13   6    3.40    5.90
   7  13  -6    1.10    4.00
   7  14   6   46.00    8.90
   7 -14  -6   49.30   10.20
  -7  14  -6   46.60    8.90
  -7 -14  -6   47.60    7.80
   7  14  -6   57.09    9.10
  -7  14   6   50.09   10.40
   7 -15  -6   12.90    6.90
   7  15   6    9.90    5.80
  -7  15  -6   15.20    6.60
  -7  15   6   11.90    7.20
   7  15  -6   16.90    5.80
  -8   0   6    2.10    4.30
  -8   0  -6    2.00    4.30
   8   0   6    0.40    4.60
   8   0   6   -3.60    3.50
   8   0  -6    1.30    4.80
   8   1   6   14.90    5.80
  -8   1  -6   14.10    5.70
   8  -1  -6   27.40    7.60
  -8  -1   6   21.50    6.00
   8  -1   6   16.20    6.30
   8   1  -6   19.40    6.60
  -8  -1  -6   12.80    6.00
  -8   1   6   20.80    6.50
   8  -1   6   11.30    5.30
  -8  -2   6  178.28   12.90
   8  -2  -6  155.98   15.80
   8   2   6  147.09   14.60
  -8   2  -6  132.09   13.70
   8  -2   6  152.48   13.70
   8  -2   6  167.68   13.30
  -8  -2  -6  137.29   13.50
   8   2  -6  146.19   14.90
  -8   2   6  148.59   14.40
  -8   3  -6   12.30    5.40
   8  -3  -6    9.50    6.10
   8   3   6   14.20    6.20
  -8  -3   6   -2.30    3.70
   8  -3   6   12.10    6.00
  -8   3   6    5.00    5.10
   8   3  -6    0.10    4.20
  -8  -3  -6   14.20    5.90
   8  -3   6    4.20    4.40
  -8   4  -6  114.39   12.90
  -8  -4   6  105.69   10.90
   8   4   6  131.09   14.00
   8  -4  -6   88.29   12.50
  -8   4   6   91.29   12.10
   8  -4   6  120.89   11.60
   8  -4   6  115.79   12.20
  -8  -4  -6  112.59   12.40
   8   4  -6  109.99   13.10
  -8   5  -6   15.00    5.90
   8  -5  -6   10.90    6.60
   8   5   6   21.20    7.10
  -8  -5   6   22.70    5.80
   8   5  -6   20.80    6.70
  -8  -5  -6   16.40    6.30
   8  -5   6   25.70    7.10
   8  -5   6   23.90    6.20
  -8   5   6   24.00    6.70
   8   6   6   13.90    5.90
  -8   6  -6    5.80    4.60
   8  -6  -6    7.50    5.70
   8  -6   6   10.30    5.70
   8   6  -6   11.10    5.40
  -8  -6  -6   10.90    5.60
  -8   6   6   19.70    7.00
   8   7   6   23.10    7.30
  -8   7  -6   24.80    7.30
   8  -7  -6   24.00    7.30
   8  -7   6   27.90    6.90
  -8  -7  -6   21.60    6.40
  -8   7   6   20.20    7.00
   8   7  -6   24.30    7.10
  -8   8  -6   35.30    8.40
   8  -8  -6   37.90    9.10
   8   8   6   41.30    8.40
   8  -8   6   34.10    7.70
   8   8  -6   45.80    9.00
  -8  -8  -6   45.20    7.90
  -8   8   6   43.40    8.90
   8   9   6   -0.60    5.40
   8  -9  -6   -6.30    4.80
  -8   9  -6    8.00    5.60
  -8  -9  -6    5.10    5.00
   8   9  -6    1.70    4.80
  -8   9   6    0.80    5.40
  -8  10  -6  121.89   13.70
   8 -10  -6  118.29   14.80
   8  10   6  105.69   13.20
   8  10  -6  110.19   12.80
  -8  10   6  123.59   14.90
  -8 -10  -6  107.79   11.70
   8  11   6    1.20    5.20
  -8  11  -6    2.30    5.20
   8 -11  -6    3.30    6.00
   8  11  -6    3.40    4.80
  -8 -11  -6    1.00    4.70
  -8  11   6   -2.10    4.80
  -9   0   6  160.38   15.50
  -9   0  -6  144.99   15.10
   9   0   6  163.58   16.10
   9   0  -6  136.09   15.70
   9  -1  -6    5.50    6.40
  -9  -1   6   -0.30    4.90
   9   1   6   13.50    6.60
  -9   1  -6    3.00    5.20
  -9   1   6   10.50    6.00
  -9  -1  -6    3.90    5.60
   9   1  -6    0.90    5.70
   9  -1   6   -1.00    5.30
   9  -2  -6   37.80    9.00
   9   2   6   28.60    8.30
  -9  -2   6   27.20    7.50
  -9   2  -6   27.80    8.50
  -9  -2  -6   35.50    8.60
  -9   2   6   30.50    8.30
   9  -2   6   36.60    9.00
   9   2  -6   28.50    8.00
   9   3   6   14.90    7.10
  -9  -3   6    8.70    5.50
  -9   3  -6   14.90    7.20
   9  -3  -6   15.00    7.10
   9   3  -6   -0.50    4.70
   9  -3   6    7.00    6.10
  -9   3   6    4.80    5.50
  -9  -3  -6    5.70    5.50
   9  -4  -6   22.40    8.10
  -9   4  -6   11.30    6.50
   9   4   6    1.60    5.70
  -9  -4   6   16.20    7.10
  -9  -4  -6    6.60    5.80
   9  -4   6    8.40    6.50
   9   4  -6   21.50    7.40
  -9   4   6   11.80    7.20
  -9   5  -6    3.50    5.70
   9  -5  -6    4.40    6.40
   9   5   6    1.70    5.60
  -9  -5  -6    0.50    5.30
  -9   5   6    0.40    5.40
   9  -5   6    5.60    5.80
   9   5  -6    2.20    5.50
   0   0   7    0.90    0.70
   0   0   7    1.60    1.10
   0   0  -7    0.00    0.70
   0   1   7  941.51   27.20
   0  -1   7  911.01   26.10
   0  -1  -7  985.70   27.60
   0   1  -7  935.61   26.60
   0  -1   7  931.01   27.80
   0   2  -7 1162.28   34.20
   0  -2   7 1148.99   34.20
   0  -2  -7 1172.48   34.10
   0   2  -7 1169.88   32.30
   0   2  -7 1181.68   32.40
   0   2   7 1201.68   34.10
   0   3  -7  250.07    7.40
   0   3   7  252.17    9.70
   0   3  -7  258.67    9.80
   0  -3  -7  252.87    9.70
   0   3  -7  258.37    7.50
   0  -3   7  267.67    9.90
   0  -4  -7  399.36   14.10
   0   4   7  412.26   14.20
   0   4  -7  400.56   14.10
   0  -4   7  396.66   14.10
   0   5   7   52.69    4.20
   0  -5  -7   56.19    4.20
   0  -5   7   57.79    4.20
   0  -6   7   23.80    3.50
   0   6   7   16.20    3.10
   0  -6  -7   20.10    3.00
   0  -7   7   73.19    5.40
   0   7  -7   79.49    2.60
   0  -7  -7   82.99    5.60
   0   7   7   80.89    5.80
   0   8  -7  202.18    6.50
   0  -8   7  202.18    9.70
   0   8  -7  198.08    6.30
   0  -8  -7  218.68    9.70
   0   8   7  184.68    9.60
   0   9   7  463.25   18.60
   0   9  -7  497.65   14.70
   0   9  -7  506.55   15.20
   0  -9  -7  538.15   18.60
   0  10  -7  694.83   21.20
   0 -10  -7  719.63   24.20
   0  10   7  708.73   25.00
   0  11   7  283.27   13.60
   0  11  -7  303.37   10.60
   0 -11  -7  295.37   12.90
   0 -12  -7   77.19    6.30
   0  12  -7   89.89    5.10
   0  12   7   79.69    7.90
   0  13  -7  223.88    9.50
   0  13   7  226.68   12.40
   0 -13  -7  237.18   11.50
   0 -14  -7  126.39    8.50
   0  14   7  112.29    9.10
   0  14  -7  149.09    7.30
   0 -15  -7    3.00    2.80
   0  15   7    3.20    3.60
   0  15  -7    4.70    2.20
   0  16   7  140.79   10.20
   0 -16  -7  116.69    8.60
   0  16  -7  122.49    7.40
   0 -17  -7    9.90    3.50
   0  17  -7    6.80    2.80
   0  17   7    6.00    4.10
   0  18  -7   30.20    4.70
   0 -18  -7   41.40    6.20
   0  18   7   28.90    6.20
   0  19   7   18.40    5.30
   0  20   7    1.40    4.00
   0  21   7   48.20    8.40
   0  22   7   37.60    7.90
  -1   0  -7 1409.16   41.30
  -1   0   7 1474.45   40.80
  -1   0   7 1506.35   41.20
   1   0  -7 1442.96   41.50
   1   0   7 1489.25   41.50
   1   1   7  775.92   23.00
  -1  -1   7  762.02   21.90
  -1  -1   7  734.03   22.20
   1  -1  -7  756.52   23.00
  -1   1  -7  772.22   22.40
  -1  -1  -7  819.72   24.80
   1  -1   7  843.82   25.90
   1   1  -7  819.32   24.30
  -1   1   7  827.82   24.70
   1  -1   7  840.82   24.30
   1   1  -7  860.41   24.40
  -1   1   7  852.51   23.90
  -1  -2   7   58.09    3.40
  -1   2  -7   56.79    3.00
   1  -2  -7   57.09    3.80
  -1  -2   7   52.19    2.40
   1   2   7   63.09    3.90
   1   2  -7   49.50    3.10
   1   2  -7   51.99    2.70
   1  -2   7   48.00    3.80
   1  -2   7   51.19    2.60
  -1   2   7   51.39    3.40
  -1  -2  -7   50.49    3.30
  -1   3  -7  321.97   10.50
  -1   3  -7  327.27   12.40
   1   3   7  334.87   12.10
   1  -3  -7  332.27   12.10
  -1  -3   7  338.47   11.50
  -1   3   7  314.97   11.30
   1   3  -7  304.97    9.60
   1   3  -7  313.77    9.60
   1  -3   7  312.07   11.80
   1  -3   7  304.17    8.90
   1   3  -7  302.27   10.80
  -1   4  -7   54.39    2.70
  -1  -4   7   44.70    3.50
   1  -4  -7   47.50    3.80
   1   4   7   51.99    4.00
   1   4  -7   45.60    2.20
   1   4  -7   46.00    2.30
   1  -4   7   45.10    4.40
  -1  -4  -7   43.30    3.40
  -1   4   7   47.50    3.70
   1   4  -7   44.90    3.50
  -1   5  -7   28.00    2.00
   1  -5  -7   25.50    3.50
  -1   5  -7   26.60    2.00
   1   5   7   24.10    3.40
  -1  -5  -7   22.60    3.10
   1  -5   7   25.50    3.50
  -1   5   7   21.30    3.10
   1   5  -7   23.60    1.50
  -1   6  -7  152.08    6.20
  -1   6  -7  148.29    5.40
   1  -6  -7  153.48    7.80
   1   6   7  155.58    7.90
   1  -6   7  175.68    8.60
   1   6  -7  188.58    6.00
   1   6  -7  174.78    5.70
  -1  -6  -7  171.28    8.10
  -1   6   7  169.68    8.60
  -1   7  -7  223.98    7.60
   1  -7  -7  220.68   10.10
   1   7   7  230.98   10.50
  -1  -7  -7  190.58    8.80
   1   7  -7  185.28    6.20
  -1   7   7  196.18    9.60
   1  -7   7  187.98    9.30
   1   7  -7  187.58    6.40
  -1   8  -7  531.05   15.60
   1  -8  -7  506.05   18.40
   1   8   7  475.45   18.50
  -1  -8  -7  508.15   17.80
   1  -8   7  494.05   18.40
   1   8  -7  491.55   14.70
  -1   8   7  475.95   18.60
   1   8  -7  497.35   14.90
   1   9   7  308.07   13.60
  -1   9  -7  329.17   10.90
   1  -9  -7  319.87   13.60
   1  -9   7  304.47   13.20
  -1  -9  -7  287.17   12.20
  -1   9   7  299.47   13.50
   1   9  -7  290.47    9.70
  -1  10  -7    9.80    1.80
   1 -10  -7    6.90    2.80
   1  10   7    5.50    2.60
   1 -10   7   16.10    3.50
  -1  10   7   10.40    3.50
  -1 -10  -7    8.50    2.80
   1  10  -7   12.60    1.90
   1  11   7  446.16   18.50
   1 -11  -7  435.16   17.70
  -1  11  -7  497.35   15.60
   1 -11   7  469.25   18.50
   1  11  -7  447.26   14.70
  -1 -11  -7  454.95   17.40
  -1  11   7  471.95   19.40
  -1  12  -7  445.36   15.30
   1 -12  -7  440.46   17.70
   1  12   7  445.36   18.40
  -1 -12  -7  401.66   16.20
   1  12  -7  407.96   13.80
  -1  12   7  402.26   18.10
   1  13   7   57.69    6.80
   1 -13  -7   67.79    7.00
  -1  13  -7   76.99    5.10
  -1  13   7  104.59   10.20
   1  13  -7   79.49    5.00
  -1 -13  -7   86.69    6.90
   1 -14  -7  129.99    8.80
   1  14   7  148.69    9.90
  -1  14  -7  138.99    7.40
  -1  14   7  148.09   10.80
  -1 -14  -7  173.18    9.60
   1  14  -7  144.69    7.50
  -1  15  -7   72.29    5.70
   1 -15  -7   67.59    7.40
   1  15   7   87.49    9.00
  -1  15   7   83.59    9.70
  -1 -15  -7   76.49    7.70
   1  15  -7   70.19    5.40
   1  16   7    9.60    4.00
   1 -16  -7    3.30    3.00
  -1  16  -7    7.10    2.90
   1  16  -7    8.30    2.70
  -1 -16  -7    6.20    3.00
  -1  16   7   -0.10    3.30
  -1  17  -7    2.90    2.80
   1 -17  -7    4.90    3.20
   1  17   7    1.10    3.40
   1  17  -7   13.30    3.30
  -1  17   7    9.00    4.50
  -1 -17  -7   18.00    4.40
   1 -18  -7   27.20    5.30
  -1  18  -7   27.70    4.70
   1  18   7   36.70    6.80
  -1 -18  -7   21.60    5.00
   1  18  -7   30.20    4.70
  -1  18   7   33.80    6.90
  -1  19  -7   55.89    6.70
   1  19   7   56.69    8.40
  -1  19   7   32.40    7.20
   1  20   7   70.79    9.30
  -1  20   7   80.79   10.60
   1  21   7    7.80    4.90
  -1  21   7    2.50    5.00
   1  22   7   12.50    5.40
  -1  22   7    6.50    5.10
   2   0  -7   25.80    3.00
   2   0   7   34.50    3.30
   2   0  -7   34.70    1.80
  -2   0  -7   37.60    3.60
  -2   0   7   34.00    3.30
   2   1   7  696.23   21.70
  -2   1  -7  701.73   21.60
  -2  -1   7  695.33   21.10
   2  -1  -7  659.23   21.60
   2  -1   7  687.43   21.50
   2   1  -7  699.83   21.70
   2   1  -7  713.83   20.40
  -2  -1  -7  705.63   22.20
  -2   1   7  709.13   22.20
  -2   2  -7 1026.40   30.10
  -2  -2   7 1011.30   29.30
   2  -2  -7 1012.90   30.70
   2   2   7  980.10   30.40
   2  -2   7  918.71   29.40
  -2  -2  -7  908.21   28.30
   2  -2   7  934.61   27.40
  -2   2   7  933.61   28.50
   2   2  -7  948.41   27.00
  -2  -3   7  301.87    9.90
  -2   3  -7  291.57   10.90
   2  -3  -7  306.07   11.80
   2   3   7  311.17   11.70
  -2   3   7  399.26   14.30
  -2  -3  -7  400.16   14.10
   2  -3   7  393.56   12.90
   2  -3   7  395.76   14.90
   2   3  -7  394.36   13.10
   2   3  -7  400.56   13.60
  -2  -4   7  271.77    8.60
  -2   4  -7  268.27   10.00
   2   4   7  271.57   11.10
   2  -4  -7  276.37   11.30
  -2   4   7  335.17    9.90
  -2  -4  -7  306.87   12.20
  -2   4   7  349.67   13.00
   2  -4   7  331.67   10.90
   2  -4   7  341.07   13.30
   2   4  -7  342.77   11.80
   2   4  -7  320.47   11.80
   2   5   7  105.49    6.30
   2  -5  -7  100.29    6.30
  -2   5  -7  106.29    5.30
  -2  -5   7  100.19    3.50
   2  -5   7   65.39    6.00
  -2   5   7   63.29    4.80
  -2   5   7   55.69    2.90
   2   5  -7   60.49    3.90
   2  -5   7   55.89    3.10
  -2  -5  -7   59.09    4.50
   2  -6  -7   58.39    5.70
  -2   6  -7   57.39    3.90
   2   6   7   63.39    5.80
  -2  -6  -7   33.30    3.90
   2  -6   7   39.10    2.40
  -2   6   7   38.70    4.60
   2  -6   7   40.00    4.70
   2   6  -7   41.20    3.70
  -2   6   7   36.80    2.70
  -2   7  -7   74.09    4.40
   2  -7  -7   73.09    5.80
   2   7   7   68.29    6.40
   2   7  -7   86.69    4.80
   2  -7   7   87.49    6.40
  -2  -7  -7   95.69    6.10
  -2   7   7   94.79    4.80
  -2   7   7   87.49    6.40
   2  -7   7   88.39    3.60
   2   8   7  143.49    8.20
  -2   8  -7  132.99    6.50
   2  -8  -7  146.29    8.40
   2   8  -7  133.29    6.20
   2  -8   7  138.89    8.20
  -2  -8  -7  120.79    7.10
  -2   8   7  124.49    6.30
  -2   8   7  137.19    8.40
   2   9   7  391.06   16.10
   2  -9  -7  420.96   16.50
  -2   9  -7  391.66   14.00
  -2  -9  -7  360.96   14.60
   2   9  -7  367.76   13.00
   2  -9   7  380.76   15.70
  -2   9   7  375.26   16.20
   2 -10  -7  546.75   20.30
  -2  10  -7  519.45   17.70
   2  10   7  518.95   20.10
  -2  10   7  486.55   20.10
   2  10  -7  512.45   16.50
   2 -10   7  505.05   19.50
  -2 -10  -7  456.05   17.90
  -2  11  -7  188.88    8.40
   2 -11  -7  172.58   10.00
   2  11   7  155.68    9.70
  -2 -11  -7  203.78   10.40
   2 -11   7  220.18   11.50
  -2  11   7  208.38   12.00
   2  11  -7  202.28    8.70
   2 -12  -7   66.79    7.20
  -2  12  -7   75.29    5.30
   2  12   7   61.29    7.10
   2 -12   7   72.19    7.90
  -2  12   7   61.29    7.80
  -2 -12  -7   79.19    7.40
   2  12  -7   78.39    5.10
   2 -13  -7  175.08   10.60
  -2  13  -7  200.28    9.40
   2  13   7  180.48   11.00
  -2  13   7  157.98   11.50
  -2 -13  -7  183.38   10.10
   2  13  -7  179.58    8.30
   2 -13   7  191.58   11.10
  -2  14  -7  100.69    6.90
   2 -14  -7   89.49    8.70
   2  14   7  120.79    9.00
  -2  14   7   85.99   10.10
   2  14  -7   92.39    6.00
  -2 -14  -7  101.09    7.50
   2  15   7    9.00    3.70
  -2  15  -7    9.30    3.10
   2 -15  -7   24.70    5.00
   2  15  -7   29.10    4.20
  -2  15   7   24.30    6.00
  -2 -15  -7   31.20    5.30
  -2  16  -7  112.49    7.80
   2 -16  -7  104.79    9.70
   2  16   7   87.49    9.60
  -2 -16  -7  105.89    8.30
  -2  16   7  102.29   11.80
   2  16  -7  101.19    6.80
   2 -17  -7   27.80    5.60
   2  17   7   34.70    6.30
  -2  17  -7   33.70    5.10
  -2 -17  -7   24.70    4.90
   2  17  -7   15.70    3.60
  -2  17   7   16.40    5.80
  -2  18  -7   40.30    5.90
   2  18   7   32.70    6.50
  -2 -18  -7   39.30    5.90
   2  18  -7   28.00    4.70
  -2  18   7   34.60    7.50
   2  19   7    5.10    4.30
  -2  19  -7    8.00    3.70
  -2  19   7   15.60    6.00
   2  20   7    0.80    3.80
  -2  20   7    4.20    5.30
   2  21   7   42.10    7.90
  -2  21   7   47.90    9.40
   2  22   7   33.10    7.20
  -2  22   7   31.30    8.20
  -3   0   7  871.31   27.40
   3   0  -7  844.02   24.20
   3   0  -7  876.61   28.40
   3   0   7  863.11   27.40
  -3   0  -7  890.21   27.80
  -3  -1   7  545.05   18.40
  -3   1  -7  564.24   19.00
   3   1   7  543.65   18.90
   3  -1  -7  531.25   19.60
   3   1  -7  646.44   18.50
   3   1  -7  622.34   21.60
  -3   1   7  628.44   21.20
  -3  -1  -7  638.54   21.30
   3  -1   7  609.84   20.70
   3   2   7   73.59    5.20
  -3   2  -7   65.49    4.90
  -3  -2   7   69.09    4.60
   3  -2  -7   75.19    7.00
   3  -2   7   81.59    5.90
   3   2  -7   73.69    3.80
  -3   2   7   70.89    5.30
   3  -2   7   66.19    4.70
  -3  -2  -7   73.89    5.30
   3   2  -7   78.19    5.50
  -3  -3   7  151.98    7.00
   3  -3  -7  155.78    8.90
  -3   3  -7  160.88    8.00
   3   3   7  166.78    8.40
   3   3  -7  148.99    7.80
   3  -3   7  143.59    7.10
   3  -3   7  143.69    8.30
  -3   3   7  151.18    8.10
   3   3  -7  140.49    6.20
  -3  -3  -7  142.69    7.60
  -3   4  -7  175.28    8.50
  -3  -4   7  174.08    7.40
   3   4   7  183.68    9.00
   3   4  -7  168.08    7.30
  -3  -4  -7  171.38    8.60
   3  -4   7  167.18    9.00
  -3   4   7  178.88    9.00
   3   4  -7  176.98    8.50
   3  -4   7  162.28    7.60
  -3  -5   7   25.50    2.80
  -3   5  -7   24.30    3.50
   3   5   7   25.60    4.00
   3   5  -7   55.19    5.20
   3  -5   7   70.69    6.90
  -3   5   7   55.39    5.70
  -3  -5  -7   62.19    5.80
   3  -5   7   59.49    4.20
   3   6   7   56.09    5.80
  -3  -6   7   67.09    3.70
  -3   6  -7   62.99    4.90
  -3  -6  -7  112.69    6.90
  -3   6   7  115.99    7.60
   3  -6   7  116.79    7.60
  -3   6   7  113.19    4.50
   3  -6   7  105.59    5.70
   3   6  -7  119.49    6.70
  -3  -7   7  335.87   10.90
   3   7   7  349.67   14.50
   3  -7  -7  340.37   14.70
  -3   7  -7  330.87   13.30
   3   7  -7  252.07   10.90
  -3   7   7  255.47   12.50
  -3   7   7  254.07    9.10
   3  -7   7  266.77   12.20
   3  -7   7  252.27    9.80
  -3  -8   7  329.07   10.20
   3  -8  -7  312.57   14.30
   3   8   7  316.17   14.20
  -3   8  -7  326.57   13.10
   3   8  -7  313.47   12.60
  -3   8   7  325.17   14.50
  -3   8   7  315.67   11.40
   3  -8   7  302.87   14.00
   3  -8   7  317.87   11.40
  -3  -8  -7  305.27   13.20
  -3  -9   7  145.79    5.00
  -3   9  -7  153.08    8.20
   3   9   7  136.29    8.80
   3  -9  -7  169.08    9.60
  -3   9   7  153.08    7.50
   3   9  -7  164.78    8.20
  -3  -9  -7  149.88    8.80
   3  -9   7  163.68    9.60
   3  -9   7  166.38    6.90
  -3   9   7  146.09    9.70
   3  10   7   39.00    5.60
  -3  10  -7   28.30    4.10
   3  10  -7   36.50    4.40
  -3 -10  -7   39.80    5.30
  -3  10   7   36.00    6.00
   3 -10   7   36.10    5.60
   3 -10   7   41.10    3.50
  -3  11  -7  238.68   11.30
  -3 -11  -7  225.78   11.70
  -3  11   7  235.48   13.40
   3  11  -7  257.17   11.00
   3 -11   7  243.18   12.70
   3  12   7  248.08   13.10
  -3  12  -7  237.08   11.50
   3 -12   7  232.28   12.90
   3  12  -7  236.88   10.60
  -3 -12  -7  216.18   11.50
  -3  12   7  219.88   13.50
  -3  13  -7   76.79    7.50
   3 -13  -7   81.19    9.50
   3  13   7   63.19    7.70
  -3  13   7   90.99   10.20
   3 -13   7   95.49    9.50
  -3 -13  -7   99.29    7.70
   3  13  -7   88.19    6.50
   3 -14  -7   94.79   10.50
  -3  14  -7   84.59    6.90
   3  14   7   84.09    9.10
   3  14  -7   84.69    6.50
  -3  14   7   65.29    9.00
   3 -14   7   83.99    8.90
  -3 -14  -7   83.59    8.10
   3 -15  -7   54.29    8.10
   3  15   7   49.90    7.60
  -3  15  -7   57.19    6.80
  -3 -15  -7   57.59    7.00
  -3  15   7   41.50    8.00
   3  15  -7   67.89    6.60
   3  16   7   32.70    6.40
  -3  16  -7   28.30    5.30
   3 -16  -7   34.30    7.10
   3  16  -7   25.60    4.50
  -3 -16  -7   33.60    5.60
  -3  16   7   22.00    6.80
   3 -17  -7    2.20    4.00
  -3  17  -7    0.70    3.10
   3  17   7    2.30    3.60
  -3  17   7   11.40    5.60
  -3 -17  -7    8.40    4.00
   3  17  -7   19.30    4.20
   3  18   7   17.10    5.60
   3 -18  -7    7.30    4.90
  -3  18  -7   20.60    5.00
  -3  18   7   18.00    6.50
   3  18  -7   15.30    3.90
  -3  19  -7   59.69    8.10
   3  19   7   42.30    7.50
  -3  19   7   34.60    8.10
   3  20   7   50.59    8.60
  -3  20  -7   46.50    7.30
  -3  20   7   44.00    9.00
   3  21   7    5.90    4.60
  -3  21   7    6.30    5.90
  -4   0  -7   42.30    5.30
  -4   0   7   55.09    5.70
   4   0   7   47.70    5.30
   4   0  -7   64.59    7.10
   4   1   7  414.26   16.10
  -4  -1   7  400.36   15.50
   4  -1  -7  385.26   11.70
   4  -1  -7  417.46   17.20
  -4   1  -7  396.46   16.00
   4  -1   7  382.46   15.50
   4   1  -7  399.66   16.60
  -4  -1  -7  383.86   15.70
  -4   1   7  405.36   15.90
   4   2   7  504.15   18.90
  -4  -2   7  501.85   18.10
   4  -2  -7  485.75   19.90
  -4   2  -7  496.85   18.80
   4  -2   7  501.45   18.40
  -4   2   7  490.75   18.90
   4   2  -7  495.55   19.20
  -4  -2  -7  490.35   18.80
   4   3   7  350.76   15.10
   4  -3  -7  352.96   16.10
  -4  -3   7  360.96   14.00
  -4   3  -7  392.66   15.40
   4  -3   7  480.45   19.10
  -4   3   7  495.15   19.10
   4   3  -7  498.75   19.10
  -4  -3  -7  499.35   18.70
   4  -3   7  484.55   18.10
  -4   4  -7   97.09    7.10
   4  -4  -7  107.99    8.30
   4   4   7  104.49    7.50
  -4  -4   7  100.79    6.10
   4   4  -7   99.09    7.20
   4  -4   7   91.79    7.20
   4  -4   7   99.39    6.60
  -4   4   7   96.89    7.40
  -4  -4  -7  100.89    6.90
   4  -5  -7  130.69    9.20
  -4  -5   7  131.59    6.90
   4   5   7  133.19    8.40
  -4   5  -7  124.69    8.00
  -4   5   7  110.89    8.00
  -4  -5  -7  105.59    7.20
   4   5  -7   95.89    7.10
   4  -5   7   93.09    6.40
   4  -5   7  113.99    7.90
  -4   6  -7  105.09    7.40
  -4  -6   7   99.19    5.80
   4  -6  -7  103.19   10.00
   4   6   7  102.79    7.80
   4  -6   7   96.49    7.50
   4  -6   7   83.99    6.10
  -4  -6  -7   85.99    6.80
   4   6  -7  101.19    7.20
  -4   6   7   96.19    7.80
  -4   7  -7   49.60    5.80
   4  -7  -7   47.80    6.80
   4   7   7   44.10    6.00
  -4  -7   7   52.89    4.60
  -4  -7  -7   66.59    6.80
   4   7  -7   83.89    6.60
   4  -7   7   67.79    7.30
  -4   7   7   60.99    7.00
   4  -7   7   76.59    5.70
  -4  -8   7   97.19    5.20
   4  -8  -7   90.29    9.80
   4   8   7   96.09    7.60
  -4   8  -7   86.79    7.00
  -4   8   7   98.09    9.50
   4  -8   7   99.89    6.30
  -4  -8  -7   97.99    7.30
   4  -8   7   73.29    7.60
   4   8  -7   93.59    7.10
  -4  -9   7  311.37   10.80
   4   9   7  280.27   14.30
   4  -9  -7  289.77   15.60
  -4   9  -7  303.77   13.80
   4   9  -7  267.57   12.40
  -4  -9  -7  256.57   12.50
   4  -9   7  262.07   11.10
  -4   9   7  246.78   13.90
   4  -9   7  244.18   12.90
   4 -10  -7  246.48   14.20
   4  10   7  237.18   12.80
  -4  10  -7  213.88   11.80
  -4  10   7  221.18   13.10
   4 -10   7  229.18   10.00
   4  10  -7  216.68   11.20
   4 -10   7  229.68   12.50
  -4 -10  -7  202.98   11.20
   4  11   7  102.79    8.40
   4 -11  -7  107.29   11.20
  -4  11  -7  105.19    8.10
  -4  11   7  132.59   10.50
   4 -11   7  119.89    9.30
  -4 -11  -7  129.79    8.80
   4  11  -7  123.69    8.30
  -4  12  -7   62.49    7.20
   4  12   7   70.79    8.30
   4 -12  -7   54.39    8.40
  -4 -12  -7   74.99    8.10
  -4  12   7   63.09    8.60
   4 -12   7   71.29    8.20
   4  12  -7   83.39    7.70
  -4  13  -7   99.99    8.20
   4  13   7  102.99   10.30
   4 -13  -7  100.49   11.50
   4 -13   7   82.89    8.90
   4  13  -7  104.99    7.70
  -4 -13  -7   93.39    8.90
  -4  13   7   93.89   11.10
  -4  14  -7   93.79    9.20
   4 -14  -7   86.99   10.40
   4  14   7   80.19    9.10
  -4 -14  -7   78.99    8.30
  -4  14   7   66.19    9.70
   4  14  -7   85.99    8.10
   4 -14   7   73.29    8.60
  -4  15  -7   30.70    6.00
   4 -15  -7   19.30    6.10
   4  15   7   40.30    7.20
  -4  15   7   37.40    7.90
   4  15  -7   53.39    6.70
   4 -15   7   52.09    7.60
  -4 -15  -7   54.09    7.20
  -4  16  -7   49.60    7.60
   4  16   7   42.80    7.40
   4 -16  -7   41.10    7.90
  -4  16   7   39.50    8.90
  -4 -16  -7   49.99    7.20
   4  16  -7   58.79    7.20
  -4  17  -7   51.89    7.80
   4 -17  -7   44.00    8.20
   4  17   7   46.70    8.10
  -4  17   7   35.20    8.20
  -4 -17  -7   46.00    6.90
   4  17  -7   49.50    6.60
  -4  18  -7   37.20    6.90
   4 -18  -7   30.60    7.40
   4  18   7   27.70    7.10
   4  18  -7   31.40    5.70
  -4  18   7   10.00    6.10
   4  19   7    8.40    5.10
  -4  19  -7   -0.20    3.90
  -4  19   7   -5.10    4.80
   4  19  -7    2.80    3.80
   4  20   7    0.90    4.40
  -4  20  -7   -0.80    3.90
  -4  20   7   11.40    6.70
   5   0   7  268.57   13.30
  -5   0  -7  277.97   13.60
  -5   0   7  253.77   12.90
   5   0  -7  281.77   14.30
   5  -1  -7  261.67    9.20
   5   1   7  273.57   13.50
  -5   1  -7  319.07   14.30
   5  -1  -7  297.17   14.90
  -5  -1   7  277.77   13.20
   5   1  -7  342.47   16.50
   5  -1   7  356.56   15.60
  -5  -1  -7  346.37   15.70
  -5   1   7  356.96   15.90
  -5   2  -7   59.89    7.10
  -5  -2   7   84.29    6.70
   5  -2  -7   77.99    8.70
   5  -2  -7   75.19    3.10
   5   2   7   71.29    7.60
   5   2  -7   67.29    8.10
   5  -2   7   69.89    7.60
   5  -2   7   78.49    7.90
  -5  -2  -7   64.19    7.10
  -5   2   7   57.49    6.90
   5  -3  -7   93.19   10.00
  -5   3  -7   91.29    8.70
   5   3   7  106.39    9.60
  -5  -3   7  105.09    7.30
   5  -3   7   84.39    8.20
  -5  -3  -7  106.09    7.80
   5  -3   7   91.29    7.30
  -5   3   7   88.69    8.70
   5   3  -7   92.19    9.10
   5   4   7  147.39    9.80
  -5   4  -7  132.09    9.30
   5  -4  -7  137.09   10.30
  -5  -4   7  160.98    8.90
   5   4  -7  169.18   10.50
   5  -4   7  149.59    9.30
  -5   4   7  140.99    9.80
   5  -4   7  155.98    9.70
  -5  -4  -7  126.29    8.90
  -5   5  -7   59.89    7.00
   5   5   7   76.69    8.30
  -5  -5   7   72.79    6.70
   5  -5  -7   84.39    9.70
  -5  -5  -7  110.79    8.10
   5   5  -7  112.39    8.70
  -5   5   7  110.69    8.70
   5  -5   7  109.49    7.90
   5  -5   7  110.49    8.50
  -5  -6   7   33.50    4.50
   5   6   7   40.10    6.00
  -5   6  -7   35.70    5.80
   5  -6  -7   32.20    6.50
   5  -6   7   51.19    6.60
  -5   6   7   48.90    7.10
   5  -6   7   31.60    5.10
   5   6  -7   48.10    6.80
  -5  -6  -7   48.40    6.20
  -5   7  -7  251.77   13.40
   5  -7  -7  238.88   14.70
   5   7   7  246.08   13.60
  -5  -7   7  250.97   11.10
  -5   7   7  195.68   12.50
  -5  -7  -7  202.68   11.50
   5   7  -7  207.28   12.00
   5  -7   7  240.88   12.60
   5  -7   7  209.08   11.10
  -5  -8   7  151.28    7.80
  -5   8  -7  135.99    9.80
   5   8   7  126.39    9.80
   5  -8  -7  135.59   12.80
  -5  -8  -7  141.09    9.60
   5  -8   7  151.18   10.00
  -5   8   7  145.89   10.90
   5  -8   7  130.59    8.70
   5   8  -7  136.19    9.60
   5   9   7   62.19    7.80
  -5   9  -7   52.59    7.00
   5  -9  -7   56.69    8.40
   5   9  -7   55.29    7.00
  -5   9   7   71.69    8.90
   5  -9   7   69.59    7.00
  -5  -9  -7   77.79    8.30
   5  -9   7   67.09    7.70
   5  10   7   26.80    5.80
  -5  10  -7   32.00    6.20
   5 -10  -7   25.90    6.40
   5 -10   7   43.60    5.60
   5  10  -7   46.80    6.60
  -5  10   7   37.90    7.40
   5 -10   7   24.10    5.50
  -5 -10  -7   36.70    6.00
   5 -11  -7  154.58   12.40
   5  11   7  141.59   10.80
  -5  11  -7  150.88   10.60
   5 -11   7  125.19    9.90
  -5 -11  -7  119.99    9.20
  -5  11   7  134.59   13.00
   5  11  -7  121.39    9.20
   5  12   7  108.29   10.60
  -5  12  -7   88.89    9.50
   5 -12  -7  108.39   12.10
   5  12  -7  102.79    9.60
  -5  12   7  100.59   11.60
  -5 -12  -7  104.29   10.10
   5 -12   7  109.39   10.50
   5  13   7   80.99    9.90
   5 -13  -7   66.99    9.80
  -5  13  -7   86.79    9.50
  -5  13   7  101.89   11.90
  -5 -13  -7   95.69    9.50
   5 -13   7  127.29    9.90
   5  13  -7  107.09   10.00
  -5  14  -7   22.10    5.70
   5 -14  -7   18.90    6.40
   5  14   7   24.70    6.00
  -5  14   7   33.70    7.70
  -5 -14  -7   34.80    6.30
   5 -14   7   22.30    5.40
   5  14  -7   30.30    5.60
   5 -15  -7   39.40    8.30
  -5  15  -7   44.30    7.60
   5  15   7   29.90    7.10
  -5  15   7   30.40    7.30
   5 -15   7   53.39    8.00
  -5 -15  -7   43.90    6.80
   5  15  -7   42.70    6.70
  -5  16  -7   35.20    7.20
   5  16   7   45.30    8.20
   5 -16  -7   35.90    7.90
  -5 -16  -7   38.10    6.80
  -5  16   7   16.80    6.20
   5  16  -7   33.10    6.30
   5 -16   7   32.10    6.40
   5 -17  -7    4.40    5.10
  -5  17  -7   -3.50    3.70
   5  17   7    4.40    4.70
  -5  17   7    8.70    6.50
   5  17  -7    6.10    3.90
  -5  18  -7    7.30    4.80
   5  18   7   12.80    5.70
   5  18  -7    6.80    4.30
  -5  18   7    4.90    6.20
  -5  19  -7   44.80    8.50
   5  19   7   57.29   10.00
  -5  19   7   20.10    7.70
   5  19  -7   37.40    6.70
  -6   0   7   65.99    8.20
   6   0  -7   61.59    8.40
  -6   0  -7   58.59    7.50
   6   0   7   53.69    7.30
  -6   1  -7  128.49    9.80
   6   1   7  111.29    9.10
  -6  -1   7  114.49    8.90
   6  -1  -7   98.19   10.60
  -6  -1  -7   92.39    9.50
  -6   1   7  113.39   10.50
   6  -1   7   97.79    9.60
   6   1  -7   90.19    9.90
   6  -2  -7  113.09   11.50
  -6  -2   7  124.49    9.20
   6   2   7  137.49   10.20
  -6   2  -7  123.39    9.50
  -6  -2  -7  137.59   10.00
  -6   2   7  118.79    9.70
   6  -2   7  123.39    9.60
   6  -2   7  124.19    9.90
   6   2  -7  118.09   11.60
  -6   3  -7  232.48   13.60
   6  -3  -7  241.58   14.60
  -6  -3   7  214.58   12.10
   6   3   7  229.78   13.40
  -6   3   7  281.97   15.30
  -6  -3  -7  261.17   14.40
   6   3  -7  264.57   15.40
   6  -3   7  289.77   15.00
   6  -3   7  289.07   14.80
  -6  -4   7   29.50    5.20
   6   4   7   36.60    6.20
  -6   4  -7   26.20    5.70
   6  -4  -7   22.10    6.00
   6   4  -7   42.40    7.30
   6  -4   7   36.80    6.40
  -6   4   7   40.00    7.00
   6  -4   7   30.70    5.90
  -6  -4  -7   28.30    5.70
  -6   5  -7  122.99   11.30
   6   5   7   91.69    9.80
   6  -5  -7  105.09   11.60
  -6  -5   7  100.69    7.90
   6  -5   7   81.89    8.60
  -6  -5  -7   91.29    9.20
   6  -5   7   75.19    8.60
   6   5  -7   67.99    8.60
  -6   5   7   81.99    9.70
   6  -6  -7   97.99   11.50
  -6   6  -7   86.69    9.60
   6   6   7   92.89   10.00
  -6  -6   7   90.19    7.30
  -6  -6  -7   80.09    8.80
   6   6  -7   65.69    8.60
  -6   6   7   66.29    9.00
   6  -6   7  101.59    9.90
   6  -6   7   96.59    9.30
  -6   7  -7   17.60    4.90
   6  -7  -7   11.90    5.20
   6   7   7   19.30    5.40
  -6  -7   7   26.90    4.60
   6  -7   7   32.20    5.90
   6  -7   7   33.90    6.10
  -6  -7  -7   27.60    5.60
   6   7  -7   35.00    6.80
  -6   7   7   24.00    5.90
  -6   8  -7   17.10    5.60
   6  -8  -7   36.50    7.60
   6   8   7   29.40    6.10
  -6  -8  -7   39.10    6.60
  -6   8   7   42.00    7.90
   6  -8   7   40.30    6.30
   6   8  -7   29.30    6.10
   6  -8   7   44.50    7.10
   6   9   7  218.78   13.80
   6  -9  -7  253.57   16.10
  -6   9  -7  222.28   13.90
  -6  -9  -7  196.18   12.10
   6  -9   7  188.68   11.40
   6   9  -7  160.48   11.70
   6  -9   7  159.88   11.30
  -6   9   7  195.08   13.60
  -6  10  -7   63.79    8.70
   6  10   7   55.69    8.40
   6 -10  -7   67.59    9.90
  -6 -10  -7   56.09    7.70
   6 -10   7   68.29    8.60
   6  10  -7   59.49    8.30
  -6  10   7   65.59   10.00
   6 -11  -7   51.49    9.10
  -6  11  -7   71.99    9.60
   6  11   7   68.19    9.30
   6 -11   7   88.59    9.80
  -6 -11  -7   83.39    9.10
  -6  11   7  101.29   12.40
   6  11  -7   85.59    9.80
   6  12   7   38.90    7.10
  -6  12  -7   22.40    6.00
   6 -12  -7   37.20    8.10
   6 -12   7   25.00    5.80
  -6  12   7   26.80    7.30
  -6 -12  -7   41.90    7.00
   6  12  -7   45.40    7.00
   6  13   7   43.80    7.90
   6 -13  -7   32.20    7.60
  -6  13  -7   31.80    7.20
  -6  13   7   42.30    8.90
  -6 -13  -7   46.80    7.30
   6 -13   7   30.00    6.20
   6  13  -7   33.90    6.70
  -6  14  -7   39.40    7.80
   6 -14  -7   42.10    8.60
   6  14   7   41.00    7.70
  -6 -14  -7   45.70    7.40
   6  14  -7   41.90    7.20
  -6  14   7   41.20    8.90
   6 -14   7   40.30    7.10
   6  15   7   33.90    7.80
   6 -15  -7   30.80    8.00
  -6  15  -7   53.29    8.60
  -6  15   7   61.09   11.10
   6  15  -7   46.30    7.70
   6 -15   7   49.70    8.10
  -6 -15  -7   45.80    7.60
   6 -16  -7   17.70    7.20
   6  16   7    5.10    4.60
  -6  16  -7    9.50    5.50
   6  16  -7   15.80    5.30
  -6  16   7   16.80    7.50
   6 -16   7   19.00    5.80
   6  17   7   63.29   10.10
  -6  17  -7   60.39    9.70
   6 -17  -7   64.19   16.40
  -6  17   7   46.20   10.90
   6  17  -7   24.40    6.10
   7   0  -7   30.00    7.10
   7   0   7   42.40    7.70
  -7   0   7   38.20    6.90
  -7   0  -7   29.50    6.40
  -7   1  -7  141.19   11.20
   7  -1  -7  113.79   12.40
   7   1   7  138.69   11.10
  -7  -1   7  150.78   11.10
   7   1  -7  181.28   13.30
  -7   1   7  164.38   11.90
   7  -1   7  141.39   11.20
   7  -1   7  178.38   12.20
  -7  -1  -7  174.98   12.40
  -7   2  -7   29.90    6.60
   7  -2  -7   42.30    7.90
  -7  -2   7   37.10    6.70
   7   2   7   31.30    6.80
   7  -2   7   28.80    6.20
   7   2  -7   33.00    7.10
  -7   2   7   27.20    6.50
  -7  -2  -7   32.60    6.60
   7  -2   7   26.70    5.80
  -7  -3   7   13.30    4.60
   7   3   7   14.60    5.20
  -7   3  -7   12.70    5.00
   7  -3  -7   10.90    5.40
  -7   3   7   21.10    6.10
   7  -3   7    3.70    3.70
   7   3  -7    4.40    4.30
   7  -3   7   14.80    4.80
  -7  -3  -7   14.60    4.90
   7   4   7   84.39   10.10
  -7   4  -7   76.09    9.80
  -7  -4   7  103.19    9.90
   7  -4  -7  109.99   12.70
   7   4  -7   81.49   10.70
  -7  -4  -7   83.79    9.50
  -7   4   7   83.99   10.50
   7  -4   7   81.29    9.60
   7  -4   7   97.59   10.30
  -7  -5   7   48.10    6.90
   7   5   7   39.30    7.70
  -7   5  -7   44.40    7.90
   7  -5  -7   51.79    9.40
  -7   5   7   71.19    9.70
   7  -5   7   74.19    9.10
   7  -5   7   68.69    8.90
  -7  -5  -7   54.09    8.20
   7   5  -7   67.39    9.90
   7  -6  -7    4.60    4.90
  -7  -6   7    6.60    3.80
   7   6   7    8.20    4.40
  -7   6  -7    9.70    5.00
   7  -6   7   21.40    5.80
   7  -6   7   23.00    5.80
  -7   6   7   15.90    5.50
  -7  -6  -7   13.90    4.90
   7   6  -7    8.20    5.20
   7  -7  -7  170.48   16.50
   7   7   7  159.48   12.70
  -7   7  -7  157.78   12.80
  -7   7   7  102.99   12.10
  -7  -7  -7  136.39   10.90
   7  -7   7  121.19   11.50
   7  -7   7  118.49   11.20
   7   7  -7  103.79   11.50
   7  -8  -7   61.99   10.50
  -7   8  -7   58.39    9.00
   7   8   7   48.20    8.50
   7  -8   7   35.40    6.70
   7   8  -7   65.39    9.60
  -7  -8  -7   55.79    8.40
  -7   8   7   53.99    9.20
   7  -8   7   53.49    8.10
   7   9   7   10.70    5.60
   7  -9  -7   14.90    6.80
  -7   9  -7    9.60    5.10
   7   9  -7   12.50    5.40
  -7  -9  -7   18.40    5.50
  -7   9   7   23.40    7.10
   7  -9   7   16.50    5.30
   7  10   7   22.20    6.50
  -7  10  -7   17.30    5.90
   7 -10  -7   31.30    8.10
   7  10  -7   23.90    6.60
  -7  10   7   27.40    7.40
   7 -10   7   36.20    7.00
  -7 -10  -7   31.20    6.50
   7  11   7   49.70    8.70
   7 -11  -7   53.19   10.00
  -7  11  -7   57.69    9.80
  -7  11   7   37.50    8.70
   7  11  -7   49.60    8.60
  -7 -11  -7   40.60    7.50
   7 -11   7   41.00    7.40
   7  12   7   19.80    6.70
   7 -12  -7   30.90    8.40
  -7  12  -7   20.10    6.40
  -7 -12  -7   23.80    6.40
  -7  12   7   25.20    7.70
   7  12  -7   21.20    6.10
   7 -12   7   29.30    6.60
  -7  13  -7   54.79    9.50
   7 -13  -7   69.59   11.30
   7  13   7   43.80    8.60
   7  13  -7   52.59    8.70
  -7 -13  -7   56.59    8.70
  -7  13   7   82.49   12.80
   7 -14  -7   -3.80    5.20
  -7  14  -7    7.90    5.30
   7  14   7   -3.60    3.30
   7  14  -7    3.20    4.10
  -7  14   7    0.70    5.50
  -7 -14  -7    8.30    5.00
  -8   0   7   38.30    7.50
   8   0  -7   28.70    7.60
   8   0   7   29.40    7.30
  -8   0  -7   29.10    7.50
   8   0   7   28.50    6.90
   8  -1  -7   35.70    8.20
  -8   1  -7   32.40    7.50
   8   1   7   29.90    7.50
  -8  -1   7   34.30    7.30
   8  -1   7   18.60    6.70
   8   1  -7   28.40    7.40
   8  -1   7   30.30    6.60
  -8  -1  -7   36.10    7.50
  -8   1   7   28.30    6.90
   8  -2  -7   20.10    7.10
  -8   2  -7   30.00    7.60
   8   2   7   30.70    7.60
  -8  -2   7   26.00    6.60
   8   2  -7   19.70    6.90
  -8  -2  -7   25.50    7.00
  -8   2   7   25.30    6.80
   8  -2   7   38.60    7.40
   8  -2   7   19.30    7.20
   8   3   7  100.79   12.10
  -8  -3   7  132.79   12.30
  -8   3  -7  116.39   12.70
   8  -3  -7   96.49   12.60
  -8   3   7  136.79   14.20
   8  -3   7  137.99   13.70
   8  -3   7  143.99   11.60
   8   3  -7  122.79   13.80
  -8  -3  -7  131.59   13.30
   8   4   7    9.50    5.70
   8  -4  -7    6.80    5.50
  -8  -4   7    0.70    3.60
  -8   4  -7    3.90    4.90
  -8  -4  -7   -2.70    4.10
   8  -4   7    0.00    4.20
   8   4  -7    1.30    4.50
   8  -4   7   -2.90    4.40
  -8   4   7   -2.30    4.60
  -8  -5   7   62.89    8.50
   8  -5  -7   59.89   10.70
   8   5   7   60.89    9.60
  -8   5  -7   58.89    9.50
  -8   5   7   51.09    9.00
   8  -5   7   54.89    8.30
   8  -5   7   55.89    9.00
   8   5  -7   53.89    9.60
  -8  -5  -7   43.30    8.40
  -8   6  -7   50.69    9.30
   8   6   7   53.49    9.20
   8  -6  -7   49.50    9.90
   8   6  -7   54.09    9.30
  -8   6   7   42.70    9.30
   8  -6   7   64.29    9.40
   8  -6   7   48.30    8.00
  -8  -6  -7   66.29    9.60
   8   7   7    9.50    6.00
   8  -7  -7   17.00    7.60
  -8   7  -7    7.40    5.10
   8   7  -7   22.30    7.00
  -8   7   7   28.00    8.00
  -8  -7  -7   27.50    7.10
   8  -7   7   26.00    6.70
  -8   8  -7   10.30    6.30
   8   8   7   17.70    7.00
   8  -8  -7    3.40    6.10
   8   8  -7   18.10    6.50
  -8   8   7   13.10    6.30
  -8  -8  -7   16.40    6.00
   8  -9  -7   66.09   11.30
   8   9   7  100.39   12.60
  -8   9  -7  105.29   13.10
  -8  -9  -7   92.19   11.00
  -8   9   7   77.29   12.20
   8   9  -7   71.79   11.00
   8 -10  -7    5.60    6.10
   8  10   7    1.50    4.80
  -8  10  -7    5.60    5.40
  -8 -10  -7    9.00    5.30
   8  10  -7   -1.80    4.40
  -8  10   7    5.40    6.10
  -8  11  -7   37.60    9.20
   8  11   7   27.30    7.70
   8 -11  -7   47.30   10.80
   8  11  -7   35.60    8.10
  -8 -11  -7   62.39    9.40
  -8  11   7   42.60    9.80
  -9   0  -7   -4.00    4.30
   9   0  -7   -0.40    5.10
   9   0   7    3.40    5.70
  -9   0   7    0.60    4.80
  -9   1  -7   63.59   10.90
   9   1   7   65.89   11.10
  -9  -1   7   53.39    9.70
   9  -1  -7   43.00   10.20
  -9  -1  -7   74.09   11.20
  -9   1   7   57.19    9.90
   9  -1   7   83.39   11.80
   9   1  -7   63.69   11.00
  -9   2  -7   17.80    6.90
   9  -2  -7   11.90    6.90
   9   2   7   12.00    6.70
  -9  -2   7   16.20    6.50
   9  -2   7   14.70    6.90
   9   2  -7   13.70    6.70
  -9   2   7   20.00    7.20
  -9  -2  -7   12.30    6.30
  -9  -3   7    3.20    4.90
   9   3   7    5.70    6.20
  -9   3  -7    0.70    5.60
   9  -3  -7    9.20    6.20
   9  -3   7    7.70    6.00
  -9  -3  -7    4.50    5.30
  -9   3   7   -1.30    5.00
   9   3  -7    5.30    5.20
   9   4   7   19.10    7.10
  -9   4  -7   45.40    9.60
   9  -4  -7   36.10    9.40
  -9  -4  -7   41.90    8.40
   9  -4   7   40.90    9.30
   9   4  -7   32.70    8.60
  -9   4   7   54.69   10.60
   9   5   7   34.70    9.30
  -9   5  -7   31.50    8.10
   9  -5  -7   41.40   10.40
   9   5  -7   29.50    8.10
  -9   5   7   34.50    9.20
   9  -5   7   56.99   10.00
  -9  -5  -7   44.00    9.00
   0   0   8  778.92   22.50
   0   0   8  760.42   23.60
   0   0  -8  784.62   22.90
   0   1  -8  344.97   10.90
   0  -1  -8  348.77   11.70
   0  -1   8  328.17   10.30
   0   1   8  368.26   11.70
   0  -1   8  333.57   11.90
   0   2   8  913.01   27.60
   0   2  -8  983.50   26.70
   0   2  -8  881.11   27.90
   0  -2   8  924.31   28.00
   0  -2  -8  937.51   27.80
   0   2  -8  918.61   26.10
   0   3   8  230.58    9.30
   0   3  -8  232.48    9.40
   0   3  -8  239.98    7.30
   0  -3   8  231.58    9.40
   0   3  -8  243.88    7.30
   0  -3  -8  245.08    9.60
   0  -4  -8   91.69    5.30
   0   4   8   82.09    5.10
   0   4  -8   82.19    2.70
   0  -4   8   84.79    5.10
   0  -5   8   47.60    4.80
   0  -5  -8   57.99    4.30
   0   5   8   45.80    4.70
   0  -6  -8 1594.54   46.10
   0   6   8 1539.55   46.20
   0  -6   8 1504.95   45.90
   0  -7  -8   52.19    5.20
   0   7   8   49.99    5.40
   0  -7   8   64.89    5.90
   0   8  -8  324.17    9.60
   0   8   8  330.07   13.80
   0  -8  -8  346.57   13.60
   0  -8   8  323.67   13.50
   0  -9   8   61.09    6.20
   0   9  -8   64.99    3.00
   0   9   8   80.09    7.40
   0   9  -8   63.19    2.80
   0  -9  -8   63.59    6.20
   0 -10  -8   73.09    5.80
   0  10  -8   71.99    3.70
   0  10  -8   68.59    3.50
   0  10   8   74.49    7.40
   0  11   8  233.08   11.90
   0 -11  -8  213.38   10.70
   0  11  -8  213.88    8.10
   0 -12  -8   89.09    6.90
   0  12  -8   89.69    4.90
   0  12   8   73.59    7.90
   0 -13  -8   82.79    7.70
   0  13   8   65.39    7.50
   0  13  -8   73.49    4.70
   0  14   8  391.56   18.20
   0  14  -8  408.26   14.60
   0 -14  -8  417.66   17.20
   0  15   8   11.40    4.40
   0 -15  -8   15.20    4.10
   0  15  -8   15.50    3.10
   0  16   8   45.40    7.40
   0 -16  -8   40.70    5.90
   0  16  -8   51.69    5.20
   0  17  -8    2.10    2.20
   0  17   8    1.40    3.20
   0 -17  -8    0.50    2.90
   0 -18  -8  164.98   10.60
   0  18   8  174.58   12.40
   0  19   8   14.50    5.30
   0 -19  -8   22.10    5.30
   0  20   8   46.90    7.90
   0  21   8   -0.90    4.10
   0  22   8    6.50    5.10
  -1   0  -8    9.50    1.70
  -1   0   8   11.50    1.70
   1   0  -8    9.20    1.90
   1   0   8   12.80    1.90
  -1   0   8   11.20    1.70
   1  -1  -8  209.08    8.70
  -1  -1   8  222.78    8.10
  -1  -1   8  233.08    7.80
   1   1   8  228.18    8.70
  -1   1  -8  236.98    8.20
  -1  -1  -8  203.68    7.90
  -1   1   8  194.68    7.70
   1   1  -8  200.78    7.60
  -1   1   8  201.78    7.20
   1  -1   8  208.98    7.40
   1   1  -8  215.88    7.70
   1  -1   8  208.48    9.00
  -1  -2   8  659.53   20.90
  -1  -2   8  702.13   19.50
   1   2   8  691.53   21.70
  -1   2  -8  705.23   20.60
   1  -2  -8  690.43   21.90
  -1   2   8  752.22   23.00
   1  -2   8  731.83   21.40
   1  -2   8  759.02   24.00
   1   2  -8  758.42   22.70
  -1  -2  -8  743.53   22.90
   1   2  -8  758.92   22.00
  -1  -3   8  298.77   10.70
   1   3   8  297.97   11.30
  -1   3  -8  293.47    9.70
   1  -3  -8  287.67   11.30
   1   3  -8  284.17    8.90
   1   3  -8  291.37   10.30
  -1   3   8  288.37   10.70
   1  -3   8  252.07    7.90
   1  -3   8  290.27   11.30
  -1  -3  -8  263.27   10.20
   1  -4  -8 1835.72   53.49
  -1  -4   8 1908.51   52.89
   1   4   8 1771.32   53.29
  -1   4  -8 1851.01   50.89
  -1   4   8 1805.32   52.89
   1   4  -8 1838.72   52.49
   1   4  -8 1812.42   50.29
   1   4  -8 1930.21   50.29
  -1  -4  -8 1789.52   52.59
   1  -4   8 1824.72   53.59
   1   5   8    9.90    2.50
   1  -5  -8   10.20    2.50
  -1   5  -8   12.20    1.70
  -1   5  -8    9.90    1.40
  -1  -5   8   12.20    2.40
  -1  -5  -8   18.80    3.00
   1  -5   8   19.60    3.30
  -1   5   8   27.00    3.70
   1   5  -8   21.30    1.50
   1   5  -8   21.40    1.50
  -1   6  -8  129.39    5.10
   1  -6  -8  127.49    7.20
  -1   6  -8  130.39    4.90
   1   6   8  128.49    7.40
   1   6  -8  139.29    4.70
  -1  -6  -8  144.09    7.20
   1   6  -8  131.69    4.80
   1  -6   8  145.89    7.80
  -1   6   8  139.89    7.60
  -1   7  -8    5.70    2.20
   1  -7  -8    4.30    2.10
   1   7   8    8.60    2.70
  -1   7  -8    7.50    1.30
   1   7  -8    2.00    0.80
  -1   7   8    3.20    2.00
   1  -7   8    1.50    2.00
  -1  -7  -8    3.90    2.00
   1   7  -8    2.10    0.70
  -1   8  -8  936.31   27.00
   1  -8  -8  931.71   30.50
   1   8   8  959.80   31.00
  -1   8   8  951.60   32.00
   1   8  -8 1000.30   27.60
   1   8  -8  966.70   27.30
   1  -8   8  938.61   31.60
  -1  -8  -8 1004.20   31.20
   1   9   8  251.97   12.00
  -1   9  -8  250.27    8.70
   1  -9  -8  253.97   11.70
   1   9  -8  264.17    8.70
  -1   9   8  257.87   12.70
   1   9  -8  266.57    8.70
   1  -9   8  278.17   12.50
  -1  -9  -8  247.78   11.40
  -1  10  -8  214.98    8.20
   1 -10  -8  224.78   11.30
   1  10   8  232.08   11.60
  -1 -10  -8  203.08   10.20
   1  10  -8  206.38    7.40
  -1  10   8  196.98   11.10
   1 -10   8  209.58   10.90
   1  11   8  102.99    7.70
  -1  11  -8  110.79    5.40
   1 -11  -8  101.69    7.50
   1  11  -8   93.59    4.50
  -1  11   8   83.39    8.60
  -1 -11  -8   90.69    6.70
   1 -11   8   83.49    8.00
   1  12   8  110.49    8.20
   1 -12  -8  117.59    8.20
  -1  12  -8  123.59    6.10
  -1 -12  -8  105.99    7.50
   1  12  -8  118.99    5.60
  -1  12   8  112.09    8.70
  -1  13  -8   53.99    4.40
   1  13   8   47.70    6.50
   1 -13  -8   53.69    6.50
  -1  13   8   60.79    7.90
   1  13  -8   48.90    3.80
  -1 -13  -8   44.10    6.00
  -1  14  -8    5.80    2.30
   1  14   8    2.90    2.90
   1 -14  -8    6.30    3.30
  -1  14   8    6.50    3.90
  -1 -14  -8    5.50    3.00
   1  14  -8    9.10    2.30
   1  15   8   33.10    5.90
   1 -15  -8   40.60    6.20
  -1  15  -8   40.90    4.80
  -1 -15  -8   30.80    5.10
   1  15  -8   29.40    3.90
  -1  15   8   18.10    5.40
   1 -16  -8  394.16   17.80
   1  16   8  402.26   18.70
  -1  16  -8  387.96   15.40
  -1  16   8  405.56   19.60
  -1 -16  -8  382.46   16.90
   1  16  -8  392.46   15.00
  -1  17  -8    6.30    2.80
   1 -17  -8    8.30    3.90
   1  17   8    6.40    4.00
   1  17  -8   13.40    3.30
  -1 -17  -8    8.10    3.60
  -1  17   8    5.60    4.40
   1 -18  -8   70.59    8.20
   1  18   8   72.59    9.20
  -1  18   8  106.89   11.90
  -1 -18  -8   70.69    8.10
   1  19   8    2.20    3.80
   1 -19  -8   -1.30    3.10
  -1  19   8    0.40    4.00
  -1 -19  -8    5.10    4.60
   1  20   8    6.50    4.60
  -1  20   8    8.70    5.00
   1  21   8   26.50    6.80
  -1  21   8   14.80    5.90
   1  22   8   28.60    7.00
  -1  22   8   16.00    6.20
  -2   0  -8  579.84   18.70
  -2   0   8  567.14   18.30
   2   0  -8  576.94   18.50
   2   0  -8  559.24   16.50
   2   0   8  566.04   18.30
  -2   1  -8  536.55   17.60
   2  -1  -8  549.35   17.90
   2   1   8  522.95   17.60
  -2  -1   8  526.15   17.00
   2  -1   8  481.55   15.90
   2   1  -8  492.45   16.10
  -2  -1  -8  484.95   16.60
  -2   1   8  517.95   16.70
   2   1  -8  490.85   15.00
   2  -2  -8  635.04   20.80
  -2   2  -8  612.74   19.90
  -2  -2   8  641.44   19.10
   2   2   8  611.74   20.30
   2   2  -8  644.94   19.50
   2  -2   8  624.04   21.50
  -2  -2  -8  600.14   20.10
   2   2  -8  608.64   18.90
  -2   2   8  636.34   20.40
   2  -2   8  621.74   19.20
  -2  -3   8   44.80    2.70
  -2   3  -8   41.50    3.40
   2   3   8   36.80    4.00
   2  -3  -8   54.49    5.20
   2  -3   8   35.50    4.30
  -2  -3  -8   26.70    3.50
   2   3  -8   36.80    3.60
   2  -3   8   33.20    2.60
  -2   3   8   31.30    3.90
   2   3  -8   37.30    3.00
  -2  -4   8    9.50    1.20
   2  -4  -8   12.30    2.80
  -2   4  -8   10.30    2.00
   2   4   8    8.00    2.20
   2   4  -8    9.90    2.10
   2   4  -8   11.50    2.00
   2  -4   8    5.60    2.30
  -2  -4  -8    5.90    2.00
   2  -4   8   11.10    1.70
  -2   4   8    9.10    2.40
   2   5   8  123.09    7.10
   2  -5  -8  133.79    7.40
  -2   5  -8  126.29    6.00
  -2   5   8  102.89    6.40
  -2   5   8   90.99    3.80
   2  -5   8   86.89    3.90
   2   5  -8   93.39    4.90
   2  -5   8   87.79    6.20
  -2  -5  -8   95.09    5.70
   2   6   8 1448.66   44.50
   2  -6  -8 1518.25   45.10
  -2   6  -8 1453.15   42.40
   2  -6   8 1437.86   44.60
  -2  -6  -8 1435.26   43.60
   2  -6   8 1448.85   40.10
   2   6  -8 1469.45   41.90
  -2   6   8 1430.86   41.10
  -2   6   8 1536.65   44.80
   2   7   8  147.89    8.30
   2  -7  -8  147.59    8.30
  -2   7  -8  130.09    6.30
   2  -7   8  186.58    9.60
  -2   7   8  170.18    7.00
   2   7  -8  171.48    7.30
  -2   7   8  172.28    9.40
  -2  -7  -8  170.28    8.60
   2   8   8  259.27   12.40
  -2   8  -8  286.57   10.70
   2  -8  -8  300.37   13.20
   2  -8   8  322.17   13.70
  -2   8   8  294.97   13.50
  -2   8   8  290.07   10.90
  -2  -8  -8  294.97   12.40
   2   8  -8  282.37   10.60
   2   9   8   84.09    8.00
  -2   9  -8   67.59    4.50
   2  -9  -8   62.29    6.60
  -2  -9  -8   59.89    6.10
   2  -9   8   50.29    6.30
   2   9  -8   60.89    4.00
  -2   9   8   56.99    6.60
   2  10   8   40.00    5.50
   2 -10  -8   39.10    5.70
  -2  10  -8   47.80    4.40
  -2  10   8   41.00    5.90
   2  10  -8   49.50    3.80
  -2 -10  -8   41.10    5.00
   2 -10   8   55.89    6.50
  -2  11  -8  124.39    6.60
   2  11   8  126.09    8.70
   2 -11  -8  121.59    8.50
  -2  11   8  163.68   10.70
   2 -11   8  135.99    9.40
  -2 -11  -8  149.88    8.80
   2  11  -8  154.88    7.10
   2 -12  -8   90.29    8.50
  -2  12  -8  101.79    6.10
   2  12   8   91.49    9.10
  -2  12   8  100.49   10.30
  -2 -12  -8   87.09    6.90
   2 -12   8   84.79    8.50
   2  12  -8  101.89    5.60
  -2  13  -8  120.49    7.00
   2 -13  -8  120.99    8.80
   2  13   8  114.09    9.00
  -2  13   8   71.49    8.90
   2  13  -8   95.29    5.70
   2 -13   8   89.69    8.80
  -2 -13  -8   90.19    7.30
   2  14   8  325.07   15.90
   2 -14  -8  309.47   15.30
  -2  14  -8  329.27   13.30
  -2  14   8  273.07   16.10
  -2 -14  -8  314.37   14.40
   2  14  -8  309.57   12.00
   2  15   8   13.20    4.50
  -2  15  -8   11.40    3.10
   2 -15  -8   12.80    4.40
  -2  15   8   15.40    5.40
  -2 -15  -8   13.20    3.80
   2  15  -8   24.60    3.60
  -2  16  -8   41.20    5.40
   2 -16  -8   40.60    6.60
   2  16   8   37.90    7.00
   2  16  -8   42.90    5.00
  -2 -16  -8   48.80    6.80
  -2  16   8   38.10    7.70
  -2  17  -8    1.90    2.70
   2 -17  -8    6.00    3.80
   2  17   8    4.00    3.90
  -2 -17  -8    2.60    3.10
   2  17  -8   -1.80    2.00
  -2  17   8   -1.00    3.70
  -2  18  -8  141.39    9.00
   2 -18  -8  143.99   10.70
   2  18   8  105.49   11.00
  -2 -18  -8  140.99    9.80
  -2  18   8  145.09   14.50
   2  19   8   25.20    6.10
  -2  19   8   33.60    8.10
   2  20   8   47.80    8.10
  -2  20   8   35.40    8.40
   2  21   8    5.90    4.60
  -2  21   8    3.10    5.80
   2  22   8   -3.10    3.70
  -2  22   8    3.60    5.80
   3   0  -8    6.40    2.40
  -3   0  -8    3.90    2.00
   3   0   8    4.90    2.00
   3   0  -8    4.10    0.90
  -3   0   8    3.10    1.80
   3   1   8  179.28    8.70
   3  -1  -8  186.38    9.50
  -3  -1   8  176.08    8.10
  -3   1  -8  172.68    8.60
  -3   1   8  158.38    8.30
  -3  -1  -8  166.38    8.50
   3   1  -8  179.58    6.30
   3   1  -8  172.18    8.80
   3  -1   8  183.58    8.30
  -3  -2   8  201.58    8.70
  -3   2  -8  197.48    9.20
   3   2   8  209.38    9.60
   3  -2  -8  213.58   10.50
  -3   2   8  198.48    9.30
  -3  -2  -8  192.38    9.20
   3  -2   8  183.08    8.40
   3   2  -8  197.98    7.30
   3   2  -8  181.28    9.10
   3  -2   8  197.48   10.00
   3   3   8  501.25   18.40
  -3  -3   8  506.35   16.80
  -3   3  -8  524.55   18.10
  -3   3   8  393.66   15.60
   3  -3   8  409.06   14.50
  -3  -3  -8  418.56   15.60
   3  -3   8  423.36   16.40
   3   3  -8  400.36   15.30
   3   3  -8  402.06   13.60
   3   4   8 1238.48   38.60
  -3  -4   8 1237.38   36.20
  -3   4  -8 1265.87   38.00
   3  -4  -8 1245.88   39.10
  -3   4   8 1207.28   38.00
   3  -4   8 1265.87   38.90
   3   4  -8 1223.68   37.40
   3   4  -8 1195.58   35.90
  -3  -4  -8 1198.28   37.60
   3  -4   8 1226.58   36.20
   3  -5  -8   82.59    6.20
  -3  -5   8   69.99    4.00
   3   5   8   77.19    6.00
  -3   5  -8   77.29    5.40
   3  -5   8  123.29    6.20
  -3  -5  -8  122.09    7.40
  -3   5   8  137.09    8.00
   3  -5   8  133.69    8.20
   3   5  -8  132.39    7.20
   3   6   8  101.69    7.10
   3  -6  -8  109.49    7.40
  -3  -6   8  106.59    4.60
  -3   6  -8   98.79    6.20
   3  -6   8   88.79    6.80
  -3  -6  -8   98.29    6.60
  -3   6   8   95.49    6.90
   3  -6   8   93.69    5.10
  -3   6   8   87.59    3.60
   3   6  -8   90.19    5.90
   3  -7  -8    6.70    2.80
  -3   7  -8    2.60    2.00
   3   7   8    0.10    2.20
  -3  -7   8    5.10    1.10
  -3   7   8    2.10    1.10
   3   7  -8    0.10    1.60
  -3  -7  -8    0.00    1.80
   3  -7   8    1.50    1.30
   3  -7   8    0.60    2.20
  -3   7   8    1.80    2.40
   3  -8  -8  486.55   19.20
  -3   8  -8  463.25   17.00
   3   8   8  451.55   18.40
  -3  -8  -8  490.65   18.30
  -3   8   8  473.25   15.60
   3  -8   8  478.05   19.10
   3  -8   8  466.15   15.30
   3   8  -8  462.45   17.00
  -3   8   8  497.45   19.70
   3   9   8  175.28   10.30
   3  -9  -8  188.68   10.80
  -3   9  -8  199.48    9.50
   3  -9   8  235.68    8.50
   3   9  -8  243.28   10.50
  -3  -9  -8  234.18   11.50
  -3   9   8  238.98    9.70
  -3   9   8  234.38   12.70
   3  -9   8  228.78   12.20
   3 -10  -8  175.98   10.70
  -3  10  -8  168.78    9.00
   3  10   8  189.08   10.80
  -3 -10  -8  193.18   10.30
   3 -10   8  195.38   11.10
   3  10  -8  170.78    8.80
  -3  10   8  190.68   11.60
   3  11   8  100.99    8.30
  -3  11  -8  102.09    6.90
   3 -11  -8  112.29    8.50
  -3  11   8  120.79    9.70
   3 -11   8  105.19    9.80
  -3 -11  -8  105.89    7.60
   3  11  -8   99.19    6.50
   3  12   8   85.69    9.00
  -3  12  -8   90.89    6.70
   3 -12  -8   94.39    9.30
   3 -12   8   62.59    7.60
   3  12  -8   79.39    5.80
  -3  12   8   62.59    8.30
  -3 -12  -8   75.39    7.70
  -3  13  -8   30.40    4.80
   3  13   8   31.70    5.60
   3  13  -8   28.30    4.20
   3 -13   8   34.30    6.10
  -3 -13  -8   36.60    5.80
  -3  13   8   29.40    6.50
  -3  14  -8    7.70    3.20
   3  14   8    5.00    3.90
   3 -14   8    0.30    3.00
  -3 -14  -8   -1.90    2.70
  -3  14   8    1.80    3.50
   3  14  -8    2.20    2.30
   3  15   8   81.69    9.40
  -3  15  -8   81.09    8.00
   3 -15  -8   75.39    9.90
  -3 -15  -8   67.69    8.00
   3  15  -8   51.49    5.80
  -3  15   8   46.30    8.40
   3 -16  -8  268.17   16.20
   3  16   8  260.97   15.40
  -3  16  -8  258.37   13.20
   3  16  -8  270.67   12.00
  -3  16   8  201.18   15.30
  -3 -16  -8  241.58   13.10
   3  17   8   18.50    5.70
   3 -17  -8   27.90    6.80
  -3  17  -8   22.60    5.00
   3  17  -8   35.70    5.30
  -3  17   8   20.70    7.00
  -3 -17  -8   39.60    6.50
  -3  18  -8   51.69    7.10
   3  18   8   40.40    7.30
   3 -18  -8   56.89    9.10
  -3  18   8   31.70    7.70
  -3 -18  -8   51.99    7.40
  -3  19  -8    4.10    3.60
   3  19   8    0.60    4.40
  -3  19   8    8.10    5.40
   3  20   8   12.60    5.70
  -3  20   8   -2.30    5.10
   3  21   8   18.70    6.60
  -3  21   8    3.70    6.00
  -4   0  -8  186.18    9.90
   4   0   8  180.38    9.50
  -4   0   8  175.28    9.40
   4   0  -8  193.18   10.50
   4   0  -8  177.38    6.00
   4   1   8  468.05   18.40
   4  -1  -8  512.35   20.00
  -4   1  -8  521.55   19.10
  -4  -1   8  483.35   18.20
  -4   1   8  418.96   16.30
   4   1  -8  408.66   17.00
  -4  -1  -8  400.56   16.20
   4  -1   8  391.86   15.70
   4   1  -8  390.66   12.50
  -4  -2   8  267.47   11.70
  -4   2  -8  276.07   12.60
   4  -2  -8  289.37   13.90
   4   2   8  283.27   12.80
   4   2  -8  270.47    9.60
  -4  -2  -8  260.37   12.40
   4  -2   8  272.07   12.00
  -4   2   8  273.67   12.70
   4   2  -8  285.67   13.20
   4  -3  -8   41.40    5.80
  -4   3  -8   31.50    4.70
  -4  -3   8   34.40    4.30
   4   3   8   36.60    5.10
   4  -3   8   30.00    4.20
   4  -3   8   21.50    4.30
   4   3  -8   23.10    4.30
  -4   3   8   23.40    4.30
   4   3  -8   30.40    3.20
  -4  -3  -8   25.60    4.50
   4  -4  -8   47.50    6.70
  -4  -4   8   51.99    5.00
  -4   4  -8   53.99    6.10
   4   4   8   58.89    6.60
   4  -4   8   33.40    4.30
   4   4  -8   32.50    4.90
   4  -4   8   27.80    5.00
  -4   4   8   23.60    4.30
  -4  -4  -8   28.80    4.60
   4  -5  -8  163.08   10.70
   4   5   8  159.08    9.50
  -4   5  -8  144.69    8.80
  -4  -5   8  158.68    7.60
  -4   5   8   94.59    7.40
   4   5  -8  101.89    7.30
   4  -5   8   92.49    6.30
   4  -5   8   78.29    7.80
  -4  -5  -8  109.09    7.30
   4  -6  -8  628.54   25.00
  -4  -6   8  620.54   20.40
  -4   6  -8  662.73   23.20
   4   6   8  624.84   23.60
  -4  -6  -8  643.44   23.40
   4  -6   8  665.33   24.30
  -4   6   8  621.44   24.20
   4   6  -8  664.83   23.50
   4  -6   8  643.14   21.90
  -4   7  -8  163.78    9.50
  -4  -7   8  184.48    7.60
   4  -7  -8  182.18   11.50
   4   7   8  147.39    9.60
   4   7  -8  221.68   11.10
   4  -7   8  212.08   11.60
   4  -7   8  210.98    9.70
  -4   7   8  208.08   11.90
  -4  -7  -8  223.88   11.40
   4   8   8  124.99    8.50
  -4  -8   8   97.79    5.10
  -4   8  -8  100.69    7.50
   4  -8  -8   91.79   10.00
  -4  -8  -8  114.59    8.10
   4  -8   8  115.09    6.70
   4   8  -8  112.19    7.80
  -4   8   8  116.69    9.10
   4  -8   8  109.19    8.50
  -4   9  -8   58.19    6.50
   4  -9  -8   59.29    8.10
   4   9   8   62.69    7.50
   4  -9   8   58.89    7.30
  -4  -9  -8   68.29    7.50
  -4   9   8   67.09    8.30
   4   9  -8   70.39    7.10
   4  -9   8   61.39    4.80
   4 -10  -8   21.30    5.70
   4  10   8   28.30    5.40
  -4  10  -8   24.40    4.50
  -4  10   8   35.90    6.60
   4  10  -8   28.70    4.60
   4 -10   8   27.50    5.40
  -4 -10  -8   23.50    4.50
  -4  11  -8   60.09    6.80
   4 -11  -8   73.59    9.30
   4  11   8   67.69    8.00
   4  11  -8   83.89    6.90
   4 -11   8   69.79    8.20
  -4  11   8   91.79   10.20
  -4 -11  -8   98.39    9.00
   4  12   8   41.50    6.90
  -4  12  -8   45.70    6.50
   4 -12  -8   49.10    8.40
   4 -12   8   46.50    7.00
   4  12  -8   39.10    5.40
  -4  12   8   38.90    7.50
  -4 -12  -8   48.40    6.40
   4  13   8  141.99   10.60
  -4  13  -8  147.19    9.80
   4 -13  -8  150.48   12.10
  -4  13   8  119.79   12.80
  -4 -13  -8  143.79    9.80
   4  13  -8  119.99    8.30
   4 -13   8  127.49   11.60
   4  14   8  124.79   12.10
  -4  14  -8  142.79    9.90
   4 -14  -8  120.69   12.60
  -4  14   8  133.39   14.00
   4 -14   8  135.29   12.30
  -4 -14  -8  132.59    9.80
   4  14  -8  124.39    8.60
   4  15   8   24.80    6.10
   4 -15  -8   23.10    6.40
  -4  15  -8   23.30    5.30
  -4 -15  -8   26.50    5.50
   4 -15   8   30.80    6.10
   4  15  -8   15.90    4.10
  -4  15   8   27.10    7.40
   4 -16  -8   33.20    7.20
   4  16   8   41.20    7.60
  -4  16  -8   35.90    6.60
  -4 -16  -8   34.30    6.20
  -4  16   8   26.60    7.30
   4  16  -8   36.60    5.60
  -4  17  -8    6.90    4.30
   4  17   8    3.30    4.60
   4 -17  -8    1.40    4.70
  -4  17   8    3.20    4.90
  -4 -17  -8    6.90    3.90
   4  17  -8    4.40    3.50
  -4  18  -8   77.59    9.40
   4  18   8   55.49    8.90
   4 -18  -8   44.70    8.80
   4  18  -8   57.79    7.80
  -4  18   8   43.00    9.40
   4  19   8   27.40    7.40
  -4  19  -8   19.00    6.00
  -4  19   8   39.30    9.20
   4  20   8   23.80    6.50
  -4  20   8   14.10    7.50
   5   0  -8    1.00    2.60
  -5   0  -8    7.20    3.40
   5   0   8    2.90    2.80
  -5   0   8    5.00    2.70
   5  -1  -8  208.98   12.20
  -5  -1   8  190.58   10.60
   5   1   8  192.58   10.90
  -5   1  -8  187.58   10.90
   5  -1   8  178.98   10.00
   5   1  -8  171.88   10.90
  -5  -1  -8  144.69    9.50
  -5   1   8  166.88   10.20
   5   2   8   65.49    7.60
  -5  -2   8   56.49    6.50
   5  -2  -8   57.39    7.70
  -5   2  -8   61.89    7.30
  -5   2   8   55.69    7.00
  -5  -2  -8   48.70    6.40
   5  -2   8   56.79    6.60
   5   2  -8   39.90    6.20
   5  -2   8   43.50    6.20
  -5   3  -8  330.17   15.60
   5  -3  -8  336.47   16.90
  -5  -3   8  338.07   14.40
   5   3   8  335.37   15.50
   5  -3   8  274.37   13.20
   5  -3   8  254.97   13.80
  -5   3   8  281.17   14.20
  -5  -3  -8  280.87   13.80
   5   3  -8  305.37   14.90
  -5  -4   8  368.36   15.10
   5   4   8  354.16   16.60
   5  -4  -8  425.56   19.20
  -5   4  -8  360.76   16.70
   5  -4   8  376.46   15.70
  -5   4   8  329.27   16.20
   5  -4   8  349.87   16.40
   5   4  -8  385.46   17.10
  -5  -4  -8  367.66   16.30
   5  -5  -8  115.49   11.30
   5   5   8  116.59    8.90
  -5  -5   8  106.19    7.00
  -5   5  -8  100.29    8.20
  -5  -5  -8  132.09    9.10
   5  -5   8  139.99    8.80
   5  -5   8  156.68   10.00
   5   5  -8  141.09    9.80
  -5   5   8  134.39   10.00
  -5  -6   8   36.10    4.60
   5  -6  -8   53.69    8.10
  -5   6  -8   48.10    6.50
   5   6   8   48.30    6.90
   5  -6   8   33.10    5.00
  -5   6   8   36.60    6.30
   5   6  -8   36.80    5.80
   5  -6   8   43.20    6.60
  -5  -6  -8   45.40    6.40
   5  -7  -8    1.00    3.50
  -5   7  -8   10.10    3.90
   5   7   8    6.00    3.60
  -5  -7   8    4.40    2.40
   5   7  -8    2.80    3.10
   5  -7   8   -1.50    2.30
  -5   7   8    4.30    3.40
   5  -7   8    0.30    3.00
  -5  -7  -8    1.20    2.50
   5  -8  -8  155.18   12.00
  -5   8  -8  132.49    9.70
   5   8   8  152.58   10.60
  -5  -8  -8  157.68   10.30
   5   8  -8  154.78   10.20
  -5   8   8  159.48   11.60
   5  -8   8  164.98   10.60
   5  -8   8  159.98    9.20
  -5   9  -8  181.68   11.60
   5  -9  -8  205.38   13.80
   5   9   8  211.98   12.60
  -5  -9  -8  209.08   12.40
   5  -9   8  235.48   11.40
   5   9  -8  249.48   13.00
  -5   9   8  235.28   14.40
   5  -9   8  252.57   13.80
  -5  10  -8   53.69    7.30
   5 -10  -8   34.30    7.40
   5  10   8   44.80    6.80
  -5  10   8   46.70    8.00
  -5 -10  -8   49.60    7.10
   5  10  -8   49.10    6.70
   5 -10   8   59.09    7.80
  -5  11  -8  158.68   10.90
   5 -11  -8  140.09   13.70
   5  11   8  169.48   11.90
   5  11  -8  152.78   10.30
  -5  11   8  162.28   12.60
  -5 -11  -8  144.99   10.10
   5 -11   8  137.79   10.40
   5  12   8   27.80    6.20
   5 -12  -8   33.00    7.80
  -5  12  -8   22.90    5.40
   5 -12   8   30.40    6.30
  -5 -12  -8   14.90    4.90
   5  12  -8   21.50    5.00
  -5  12   8   24.30    6.70
   5  13   8   13.30    5.10
  -5  13  -8   18.90    5.10
   5 -13  -8   17.70    6.40
   5 -13   8   10.00    4.10
  -5 -13  -8   16.60    4.90
   5  13  -8    6.10    3.50
  -5  13   8   16.20    6.00
   5  14   8    7.20    4.80
  -5  14  -8   15.90    5.10
   5 -14  -8    9.80    5.70
   5  14  -8    4.30    3.50
   5 -14   8    2.70    4.20
  -5  14   8    3.90    4.80
  -5 -14  -8    5.40    4.00
   5 -15  -8  100.79   12.10
   5  15   8   72.59    9.80
  -5  15  -8   90.69   10.20
  -5  15   8   96.19   12.50
   5  15  -8   82.59    9.00
   5 -15   8   86.79    9.90
  -5 -15  -8   76.09    8.80
   5 -16  -8   80.79   11.60
  -5  16  -8  110.99   11.50
   5  16   8  101.89   12.10
  -5 -16  -8   95.79   10.20
   5  16  -8   88.69    9.40
  -5  16   8   89.49   13.00
   5 -16   8   80.69   10.00
  -5  17  -8   46.50    8.00
   5 -17  -8   49.00    9.60
   5  17   8   26.60    7.00
   5  17  -8   54.59    7.70
  -5  17   8   36.10    9.10
  -5  18  -8   19.60    6.00
   5  18   8   17.80    6.70
   5 -18  -8   11.30    9.20
  -5  18   8   12.80    7.60
   5  18  -8   18.50    5.30
  -5  19  -8    3.70    4.80
   5  19   8   13.20    6.10
  -5  19   8    0.10    5.80
   6   0  -8   32.70    6.40
  -6   0   8   39.00    6.40
  -6   0  -8   44.80    7.10
   6   0   8   36.20    6.10
   6  -1  -8  321.97   17.60
  -6   1  -8  343.37   16.80
   6   1   8  321.57   16.20
  -6  -1   8  373.46   16.70
  -6   1   8  332.27   16.20
   6   1  -8  298.37   16.60
   6  -1   8  319.47   15.80
  -6  -1  -8  314.97   15.90
   6  -2  -8   74.49    9.30
  -6  -2   8   91.59    9.00
  -6   2  -8   67.39    8.30
   6   2   8   85.49    9.00
   6  -2   8   85.19    9.10
   6   2  -8   69.29    9.10
   6  -2   8   63.69    8.60
  -6  -2  -8   88.99    9.40
  -6   2   8   67.69    8.40
  -6  -3   8    6.50    3.50
  -6   3  -8    8.70    4.20
   6  -3  -8    6.10    3.80
   6   3   8    4.60    3.70
   6  -3   8    3.60    3.60
  -6  -3  -8    7.60    3.80
  -6   3   8    1.80    3.60
   6  -3   8    4.40    3.30
   6   3  -8   10.70    4.30
  -6   4  -8   28.70    5.80
   6   4   8   26.10    6.00
  -6  -4   8   26.90    5.00
   6  -4  -8   31.80    7.00
   6   4  -8   12.90    4.70
  -6  -4  -8   19.90    5.00
   6  -4   8   19.60    5.10
  -6   4   8   26.60    6.00
   6  -4   8   30.80    6.10
  -6  -5   8  133.49    8.90
   6  -5  -8  137.79   13.50
   6   5   8  156.28   11.00
  -6   5  -8  157.78   11.20
  -6   5   8  125.69   12.10
  -6  -5  -8  104.79   10.20
   6  -5   8  115.79    9.30
   6   5  -8  108.89   11.00
   6  -5   8  123.79    9.20
  -6  -6   8  153.18    9.20
   6   6   8  134.69   10.80
   6  -6  -8  133.69   13.20
  -6   6  -8  160.08   11.20
   6   6  -8  175.68   12.10
   6  -6   8  155.68   11.30
   6  -6   8  167.78   10.80
  -6  -6  -8  165.78   11.20
  -6   6   8  185.38   12.70
  -6  -7   8  181.88   10.40
   6   7   8  170.18   12.20
  -6   7  -8  166.18   11.70
   6  -7  -8  156.38   12.90
   6  -7   8  184.78   11.40
   6  -7   8  193.48   12.10
  -6   7   8  205.48   13.80
  -6  -7  -8  196.88   12.30
   6   7  -8  191.98   12.70
   6  -8  -8   28.50    7.20
  -6   8  -8   44.40    7.50
   6   8   8   39.60    7.20
  -6   8   8   58.09    9.00
  -6  -8  -8   33.60    6.30
   6  -8   8   54.19    7.60
   6   8  -8   41.30    6.90
   6  -8   8   40.80    6.10
   6   9   8   67.29    9.10
  -6   9  -8   50.19    7.80
   6  -9  -8   53.59    9.10
  -6  -9  -8   49.40    7.30
  -6   9   8   53.79    8.60
   6  -9   8   68.09    8.40
   6   9  -8   48.40    7.20
   6 -10  -8   10.90    5.90
  -6  10  -8   11.00    4.80
   6  10   8   10.60    4.80
  -6 -10  -8   15.60    4.90
   6 -10   8    9.10    4.20
  -6  10   8   18.80    6.60
   6  10  -8   13.00    4.60
   6 -11  -8   70.09   11.00
   6  11   8   53.49    8.60
  -6  11  -8   65.79    9.20
  -6  11   8   73.19   11.10
   6  11  -8   66.69    9.10
  -6 -11  -8   59.19    8.00
   6 -11   8   72.29    9.20
  -6  12  -8   17.70    5.50
   6 -12  -8    8.20    5.20
   6  12   8   14.00    5.50
   6  12  -8    2.60    3.50
   6 -12   8    9.50    4.70
  -6 -12  -8    3.70    4.00
  -6  12   8    6.90    5.80
  -6  13  -8  153.68   12.20
   6  13   8  129.09   12.90
   6 -13  -8  164.78   16.10
  -6 -13  -8  124.59   11.50
  -6  13   8  120.39   14.00
   6  13  -8   96.19   10.60
   6 -13   8  112.59   11.20
   6 -14  -8   31.60    8.30
   6  14   8   32.60    7.30
  -6  14  -8   35.40    7.40
  -6 -14  -8   29.00    6.50
  -6  14   8   49.10    9.90
   6 -14   8   39.70    7.60
   6  14  -8   26.80    6.00
   6  15   8   23.70    6.80
  -6  15  -8   14.30    5.90
   6 -15  -8   37.30    8.70
  -6  15   8   13.20    6.50
   6  15  -8   22.70    5.90
  -6 -15  -8   21.50    6.00
   6 -15   8   27.10    6.50
   6 -16  -8   16.70    6.80
   6  16   8    9.40    5.30
  -6  16  -8   23.10    6.70
   6 -16   8   15.10    5.50
  -6 -16  -8   13.20    5.80
  -6  16   8    8.20    6.40
   6  16  -8    6.50    4.50
   6  17   8    3.80    5.00
   6 -17  -8   11.60    6.50
  -6  17  -8    7.10    5.40
  -6  17   8    0.20    4.90
   6  17  -8    4.60    4.10
  -7   0   8    0.30    3.60
   7   0   8    0.10    3.60
   7   0  -8   -1.60    3.30
  -7   0  -8    2.60    3.60
   7  -1  -8   75.69   10.40
  -7   1  -8   82.09    9.70
   7   1   8   97.79   11.00
  -7  -1   8   92.99   10.00
   7  -1   8   86.89   10.20
  -7   1   8   77.69    9.50
  -7  -1  -8   79.49    9.70
   7   1  -8   98.49   11.90
   7  -1   8   73.09    9.30
  -7   2  -8    5.80    4.40
   7  -2  -8    3.20    4.30
   7   2   8    8.80    4.50
  -7  -2   8    6.30    4.00
  -7   2   8    8.80    4.70
   7   2  -8   -0.30    3.80
   7  -2   8    2.60    4.00
  -7  -2  -8    4.70    4.30
   7  -2   8    5.20    4.40
   7  -3  -8  231.28   16.40
   7   3   8  255.87   15.20
  -7   3  -8  265.87   15.70
  -7  -3   8  253.17   14.10
   7   3  -8  233.08   15.40
  -7   3   8  234.48   14.90
  -7  -3  -8  206.28   13.90
   7  -3   8  224.88   14.20
   7  -3   8  216.38   13.80
   7   4   8   77.49    9.90
   7  -4  -8   67.49   10.10
  -7  -4   8   72.99    8.30
  -7   4  -8   81.89   10.40
   7   4  -8   70.39    9.70
  -7  -4  -8   67.09    8.80
   7  -4   8   90.99    9.90
  -7   4   8   57.59    8.70
   7  -4   8   65.29    8.70
  -7  -5   8   76.39    8.20
   7  -5  -8   74.69   10.80
  -7   5  -8   89.29   10.90
   7   5   8   80.99   10.00
   7   5  -8   95.19   11.30
  -7  -5  -8   96.69   10.50
  -7   5   8   96.29   11.20
   7  -5   8  109.29   10.80
   7  -5   8  107.89   10.60
   7  -6  -8   18.70    6.70
   7   6   8   13.40    5.40
  -7   6  -8   19.20    5.60
   7   6  -8   11.30    5.30
   7  -6   8   14.60    5.00
  -7  -6  -8   24.80    6.10
   7  -6   8   18.90    5.50
  -7   6   8    8.80    4.70
   7   7   8    9.30    4.80
   7  -7  -8   -0.20    4.70
  -7   7  -8    3.60    4.10
  -7  -7  -8    5.80    4.40
   7  -7   8   -2.30    3.60
  -7   7   8    2.80    4.40
   7  -7   8    6.20    4.10
   7   7  -8    6.90    4.90
  -7   8  -8   27.60    6.70
   7   8   8   33.70    7.70
   7  -8  -8   20.40    6.80
  -7  -8  -8   38.60    7.20
   7   8  -8   27.60    6.60
  -7   8   8   33.20    7.50
   7  -8   8   45.10    7.60
  -7   9  -8  135.99   13.60
   7  -9  -8  143.69   15.80
   7   9   8  127.99   13.30
   7   9  -8  136.69   13.60
  -7   9   8  175.58   16.60
  -7  -9  -8  142.49   11.60
   7  -9   8  181.98   12.60
   7  10   8    6.40    4.70
   7 -10  -8    8.80    5.60
  -7  10  -8    5.30    4.60
  -7 -10  -8   -1.30    4.10
  -7  10   8    3.50    5.20
   7 -10   8    4.20    4.50
   7  10  -8    1.80    4.30
  -7  11  -8  123.89   13.60
   7  11   8  101.79   11.80
   7 -11  -8  112.39   13.90
  -7  11   8  102.89   13.60
   7  11  -8  100.59   11.70
   7 -11   8   96.39   10.60
  -7 -11  -8  117.19   11.40
   7 -12  -8    8.80    6.20
   7  12   8    6.20    4.90
  -7  12  -8    2.80    4.90
   7 -12   8   11.30    5.20
  -7 -12  -8    8.80    4.90
  -7  12   8   10.50    6.20
   7  12  -8    4.20    4.60
  -7  13  -8   -5.10    3.80
   7  13   8   -0.30    4.40
   7 -13  -8   -3.20    4.90
   7  13  -8    3.10    4.20
   7 -13   8    5.50    4.60
  -7  13   8   -0.70    5.30
  -7 -13  -8    0.90    4.50
   7 -14  -8    0.60    5.90
   7  14   8    3.90    4.90
  -7  14  -8    0.10    4.70
  -7  14   8    4.60    6.10
   7  14  -8    4.90    4.70
  -7 -14  -8   11.00    5.30
   8   0   8   -0.30    3.70
  -8   0  -8    6.10    4.70
   8   0  -8    0.40    4.50
   8   0   8    4.50    5.30
  -8   0   8    5.50    4.90
  -8  -1   8  192.08   13.60
   8   1   8  167.48   15.50
  -8   1  -8  199.68   14.80
   8  -1  -8  190.58   15.20
   8  -1   8  157.88   14.80
   8   1  -8  144.99   15.10
  -8  -1  -8  152.88   14.60
   8  -1   8  164.58   14.90
  -8   1   8  173.58   13.40
  -8  -2   8   10.90    5.10
   8  -2  -8    8.50    6.10
   8   2   8   21.80    6.60
  -8   2  -8   19.90    6.70
   8  -2   8   18.00    5.90
   8  -2   8   11.60    6.00
  -8  -2  -8   11.10    5.60
   8   2  -8   16.50    6.30
  -8   2   8   11.50    5.80
  -8   3  -8   -1.40    4.00
  -8  -3   8    0.60    4.00
   8   3   8    1.30    4.70
   8  -3  -8    2.50    5.00
   8   3  -8   -5.60    4.00
   8  -3   8    0.50    4.50
  -8   3   8    2.00    4.70
  -8  -3  -8    3.50    4.60
   8  -3   8    0.50    3.80
  -8  -4   8   13.20    5.00
   8   4   8   25.10    6.90
  -8   4  -8   13.40    6.30
   8  -4  -8    9.30    6.00
   8  -4   8   17.50    6.10
  -8   4   8   10.90    6.00
  -8  -4  -8   13.10    5.60
   8   4  -8   18.10    6.60
   8  -4   8   15.90    6.00
   8   5   8   75.69   10.70
  -8   5  -8   80.19   10.80
   8  -5  -8   73.39   11.40
   8   5  -8   53.09   10.00
   8  -5   8   69.59    9.50
  -8   5   8   71.99   10.60
  -8  -5  -8   73.79   10.30
   8  -5   8   72.19   10.20
   8  -6  -8    7.20    5.60
   8   6   8    5.70    5.30
  -8   6  -8   10.10    5.40
  -8   6   8    8.00    6.00
   8  -6   8   16.00    6.20
   8  -6   8   18.50    6.00
   8   6  -8   19.20    6.30
  -8  -6  -8   18.90    6.30
   8  -7  -8  121.39   15.10
  -8   7  -8  124.89   14.00
   8   7   8  117.79   13.50
  -8   7   8  122.99   14.30
   8  -7   8  143.39   13.40
   8   7  -8   88.29   11.70
  -8  -7  -8  121.69   12.60
   8   8   8   17.10    6.50
   8  -8  -8    8.90    6.90
  -8   8  -8    1.50    5.30
  -8  -8  -8    5.10    5.20
  -8   8   8   18.00    6.90
   8   8  -8   11.80    5.90
  -8   9  -8   36.40    8.90
   8   9   8   16.90    6.60
   8  -9  -8   38.50    9.40
  -8   9   8   28.80    8.60
   8   9  -8   21.40    6.80
  -8  -9  -8   30.50    7.60
   8 -10  -8   15.00    7.50
   8  10   8    6.20    6.10
  -8  10  -8   10.30    6.10
   8  10  -8    2.40    5.00
  -8  10   8   -3.20    5.10
  -8 -10  -8    4.60    5.30
   8 -11  -8   38.60   10.30
   8  11   8   23.60    7.50
  -8  11  -8   39.80    9.00
  -8 -11  -8   31.00    7.40
  -8  11   8   25.30    8.20
   8  11  -8   38.60    8.10
   9   0   8    3.70    5.50
  -9   0   8    0.80    5.50
  -9   0  -8    2.70    5.60
   9   0  -8    5.80    6.10
   9  -1  -8   40.40    9.90
   9   1   8   28.60    8.10
   9   1   8   61.99   12.20
  -9  -1   8   50.89    9.20
  -9   1  -8   41.20    9.10
   9  -1   8   39.90    8.80
  -9   1   8   35.20    8.30
  -9  -1  -8   39.30    8.70
   9   1  -8   32.00    8.40
   9   2   8    3.20    5.70
   9  -2  -8   -0.10    6.00
  -9   2  -8    5.90    6.20
  -9  -2   8    5.40    5.30
  -9  -2  -8    5.80    5.30
  -9   2   8   12.40    6.70
   9   2  -8   -2.30    4.80
   9  -2   8    7.00    5.90
   9   3   8  116.49   14.30
  -9   3  -8  126.09   14.60
   9  -3   8  122.79   13.80
   9   3  -8  119.89   15.00
  -9   3   8  133.99   15.10
  -9  -3  -8  109.29   12.80
   9  -4  -8    5.10    6.50
   9   4   8   -2.00    4.90
  -9   4  -8   -2.40    4.80
  -9  -4  -8   -0.10    4.80
   9  -4   8    3.20    5.40
  -9   4   8   -0.50    5.30
   9   4  -8    7.90    5.60
   0   0  -9    0.80    1.10
   0   0   9    0.50    1.40
   0   0   9    0.40    0.80
   0  -1   9 1079.69   31.50
   0   1   9 1156.68   32.80
   0  -1  -9 1181.08   33.30
   0   1  -9 1144.49   32.30
   0  -1   9 1085.69   33.40
   0  -2   9  456.95   12.90
   0  -2   9  456.95   15.70
   0  -2  -9  471.25   15.60
   0   2   9  483.75   15.40
   0   2  -9  446.56   13.90
   0  -3  -9  248.08    9.90
   0   3  -9  237.58    7.60
   0  -3   9  227.88    9.80
   0   3  -9  245.18   10.80
   0   3  -9  244.98    7.80
   0   3   9  250.27    9.70
   0  -4   9    4.30    1.80
   0   4   9    2.70    1.70
   0   4  -9    5.40    0.80
   0   4  -9    5.10    0.80
   0  -4  -9    6.20    2.20
   0   5   9  647.24   21.60
   0  -5  -9  654.23   21.60
   0  -5   9  622.34   21.40
   0  -6  -9  152.98    8.00
   0   6   9  147.89    8.00
   0  -6   9  148.99    8.00
   0   7   9 1293.77   40.40
   0  -7   9 1287.17   40.20
   0  -7  -9 1338.47   40.20
   0  -8  -9   17.40    3.50
   0   8   9   15.50    3.40
   0  -8   9   18.80    3.70
   0   9   9    1.60    2.30
   0   9  -9    1.20    0.70
   0  -9   9    8.60    2.90
   0   9  -9    3.40    0.70
   0  -9  -9    0.80    2.50
   0 -10  -9  720.23   24.60
   0  10   9  681.23   25.00
   0  10  -9  677.03   19.70
   0  10  -9  685.43   20.10
   0 -11  -9   52.99    6.10
   0  11  -9   45.60    3.00
   0  11   9   42.60    5.80
   0  12   9   42.50    6.40
   0 -12  -9   55.59    6.50
   0  12  -9   48.30    3.40
   0 -13  -9  233.68   12.30
   0  13  -9  259.77    9.70
   0  13   9  260.67   13.60
   0  14   9   90.29    9.30
   0  14  -9   86.99    5.20
   0 -14  -9   93.59    7.60
   0  15   9  156.38   11.40
   0  15  -9  214.98    8.90
   0 -15  -9  192.08   11.20
   0 -16  -9   12.00    4.10
   0  16   9    9.80    4.30
   0 -17  -9   57.59    7.40
   0  17   9   57.49    8.40
   0 -18  -9   18.40    4.90
   0  18   9   16.00    5.40
   0 -19  -9   76.49    8.60
   0  19   9   99.59   11.30
   0  20   9   22.80    6.40
   0  21   9   10.00    5.30
   0  22   9   67.39   10.00
   1   0  -9 2409.86   68.09
  -1   0   9 2412.56   67.19
   1   0   9 2446.96   67.59
  -1   0  -9 2431.56   67.59
  -1   0   9 2445.66   67.29
   1   1   9  186.78    7.80
  -1  -1   9  186.38    7.30
  -1  -1   9  183.88    6.80
   1  -1  -9  186.88    8.10
  -1   1  -9  191.18    7.30
   1  -1   9  177.58    6.60
  -1   1   9  168.08    6.60
   1   1  -9  177.68    7.00
  -1  -1  -9  165.48    7.10
  -1   1   9  173.08    7.10
   1  -1   9  179.78    8.40
   1   1  -9  177.98    7.10
  -1  -2   9    7.30    1.10
   1  -2  -9    7.70    2.30
  -1  -2   9    7.30    1.70
  -1   2  -9    6.80    1.50
   1   2   9    9.60    2.10
   1   2  -9    2.60    1.30
   1  -2   9    2.50    2.10
   1  -2   9    2.30    0.90
   1   2  -9    3.00    1.20
  -1  -2  -9    2.60    1.30
  -1   2   9   -0.10    1.20
   1  -3  -9  900.91   28.90
  -1   3  -9  929.31   26.80
  -1  -3   9  936.81   28.10
   1   3   9  939.01   28.80
  -1   3   9 1016.10   30.10
   1  -3   9  987.40   30.90
   1   3  -9  989.10   28.10
  -1  -3  -9  935.01   29.70
   1   3  -9  990.10   29.70
   1   4   9  271.77   11.10
   1  -4  -9  260.27   11.20
  -1   4  -9  277.07    9.10
  -1  -4   9  263.67   10.50
   1  -4   9  305.27   12.30
  -1   4   9  290.27   11.50
  -1  -4  -9  280.87   11.10
   1   4  -9  291.77   12.10
   1   4  -9  278.57    9.10
   1   4  -9  290.37    9.20
   1   5   9  962.60   30.20
  -1  -5   9  961.30   29.50
  -1   5  -9  950.80   27.00
   1  -5  -9  915.21   30.00
   1   5  -9  993.60   27.80
  -1   5   9  970.10   31.10
  -1  -5  -9  990.80   30.80
   1  -5   9  991.30   31.50
   1   5  -9 1017.50   27.70
   1  -6  -9   26.30    4.00
  -1   6  -9   24.50    2.20
  -1  -6   9   16.60    2.90
   1   6   9   28.00    4.00
  -1   6  -9   24.60    1.90
  -1  -6  -9   19.00    3.30
  -1   6   9   22.30    3.70
   1   6  -9   16.20    1.30
   1   6  -9   19.40    1.60
   1  -6   9   18.90    3.60
  -1   7  -9  180.28    6.60
   1  -7  -9  193.38    9.60
  -1   7  -9  178.58    6.40
   1   7   9  168.38    9.20
  -1   7   9  159.78    9.00
  -1  -7  -9  178.08    8.80
   1   7  -9  166.68    5.60
   1  -7   9  192.18    9.50
   1   7  -9  179.28    5.80
   1  -8  -9  319.97   13.80
   1   8   9  330.37   14.10
  -1   8  -9  321.07   10.30
  -1  -8  -9  293.67   12.60
   1  -8   9  299.57   13.20
   1   8  -9  284.87    8.90
  -1   8   9  282.07   13.20
   1   8  -9  303.17    9.20
   1  -9  -9  503.95   19.10
   1   9   9  510.55   19.40
  -1   9  -9  487.25   15.20
   1   9  -9  461.85   14.10
  -1  -9  -9  491.25   18.20
  -1   9   9  495.75   19.30
   1   9  -9  472.75   14.30
   1  -9   9  471.25   18.70
   1 -10  -9   32.80    5.00
  -1  10  -9   32.60    2.90
   1  10   9   27.80    4.70
   1 -10   9   26.40    4.70
   1  10  -9   30.70    3.00
  -1 -10  -9   25.20    4.20
   1  10  -9   26.70    2.40
  -1  10   9   40.00    5.90
   1  11   9  146.19    9.50
  -1  11  -9  155.58    6.50
   1 -11  -9  147.39    9.30
   1 -11   9  142.59    9.20
   1  11  -9  141.29    5.70
  -1 -11  -9  134.79    8.40
  -1  11   9  138.49    9.50
  -1  12  -9  342.07   12.00
   1  12   9  346.67   15.80
   1 -12  -9  335.67   15.40
   1  12  -9  327.77   11.30
  -1 -12  -9  346.87   14.80
  -1  12   9  342.87   16.40
   1 -12   9  318.37   15.30
   1 -13  -9   40.60    6.00
   1  13   9   49.80    6.90
  -1  13  -9   51.19    4.10
  -1 -13  -9   60.59    7.10
   1  13  -9   58.49    4.00
  -1  13   9   58.09    7.70
   1  14   9   22.40    5.10
   1 -14  -9   11.00    3.70
  -1  14  -9   21.70    3.20
  -1 -14  -9   16.90    4.10
  -1  14   9   21.20    5.60
   1  14  -9   19.30    2.90
   1 -15  -9  240.98   12.80
   1  15   9  216.08   13.10
  -1  15  -9  216.98    9.80
  -1  15   9  230.08   14.20
   1  15  -9  226.98    9.70
  -1 -15  -9  217.58   12.00
   1  16   9    4.40    3.70
  -1  16  -9    7.20    2.70
   1 -16  -9    0.70    3.10
  -1 -16  -9    5.40    3.60
  -1  16   9    8.30    4.30
   1 -17  -9  172.78   11.60
   1  17   9  204.48   13.00
  -1  17   9  185.38   13.40
  -1 -17  -9  186.08   11.40
   1 -18  -9   -2.70    3.20
   1  18   9    9.00    4.70
  -1 -18  -9    2.00    3.40
  -1  18   9    1.60    4.20
   1 -19  -9    1.10    3.50
   1  19   9    0.30    3.90
  -1 -19  -9    0.10    3.30
  -1  19   9    2.60    4.20
   1  20   9   36.80    7.60
  -1  20   9   55.89    9.60
   1  21   9    6.20    4.80
  -1  21   9    3.20    5.00
   1  22   9   11.80    5.90
  -1  22   9   13.00    5.80
  -2   0   9  118.79    5.80
   2   0   9  110.99    5.70
   2   0  -9  107.09    5.90
  -2   0  -9  110.59    5.90
  -2  -1   9  572.84   18.30
   2   1   9  581.04   19.10
   2  -1  -9  588.74   19.40
  -2   1  -9  578.84   18.90
  -2   1   9  571.04   16.60
  -2  -1  -9  569.94   19.20
   2   1  -9  584.44   18.80
   2  -1   9  573.84   18.50
   2   1  -9  595.84   17.60
  -2   1   9  607.54   19.20
   2  -2  -9  665.73   21.30
   2   2   9  610.04   20.70
  -2   2  -9  628.14   20.30
  -2  -2   9  635.34   19.30
   2  -2   9  622.54   19.10
  -2   2   9  637.84   20.40
  -2   2   9  538.85   17.00
   2   2  -9  641.14   19.50
   2  -2   9  625.74   21.60
   2   2  -9  632.44   19.00
  -2  -2  -9  628.44   20.30
  -2   3  -9  172.98    7.50
   2   3   9  176.08    8.30
   2  -3  -9  165.68    8.30
  -2  -3   9  170.28    6.20
   2  -3   9  221.98    8.00
  -2  -3  -9  219.88    9.50
  -2   3   9  213.68    6.50
   2  -3   9  225.38   10.50
   2   3  -9  221.68    8.40
  -2   3   9  202.58    9.30
   2   3  -9  224.68    8.60
  -2   4  -9   10.40    2.00
   2   4   9   16.80    3.10
  -2  -4   9   14.90    1.30
   2  -4  -9   16.90    3.30
   2   4  -9   53.79    3.90
   2  -4   9   49.20    5.40
  -2   4   9   57.99    5.40
   2   4  -9   58.29    3.90
  -2  -4  -9   50.29    4.90
   2  -4   9   46.70    2.90
   2   5   9  592.54   21.10
   2  -5  -9  642.04   21.80
  -2   5  -9  606.44   19.50
  -2  -5  -9  683.83   22.40
   2  -5   9  630.44   23.10
   2  -5   9  645.24   19.10
   2   5  -9  677.63   20.80
  -2   5   9  700.63   23.10
   2   6   9  136.79    7.90
   2  -6  -9  153.38    8.50
  -2   6  -9  136.29    6.40
  -2   6   9  122.29    7.40
   2  -6   9  135.29    8.20
   2   6  -9  117.99    5.80
  -2  -6  -9  115.19    6.80
   2  -7  -9  654.43   23.50
   2   7   9  673.73   23.40
  -2   7  -9  650.33   20.70
   2  -7   9  709.23   24.80
   2   7  -9  692.53   21.50
  -2   7   9  700.63   24.60
  -2  -7  -9  680.53   23.50
   2   8   9   59.69    6.20
   2  -8  -9   52.99    6.00
  -2   8  -9   64.39    4.20
  -2  -8  -9   33.20    4.50
  -2   8   9   35.60    3.50
  -2   8   9   25.10    4.50
   2  -8   9   41.90    5.60
   2   8  -9   34.60    3.40
  -2   9  -9   26.60    3.20
   2   9   9   14.10    3.70
   2  -9  -9   19.30    4.30
   2   9  -9   11.20    2.20
  -2   9   9   11.00    3.80
   2  -9   9   13.90    3.70
  -2  -9  -9   13.80    3.30
  -2   9   9    8.70    3.80
   2  10   9  409.26   17.80
  -2  10  -9  426.96   14.90
   2 -10  -9  440.56   18.20
  -2  10   9  426.66   18.60
   2  10  -9  417.36   14.20
   2 -10   9  400.76   17.60
  -2 -10  -9  420.46   16.80
   2 -11  -9   42.20    6.30
   2  11   9   44.40    6.20
  -2  11  -9   38.80    4.10
  -2  11   9   42.50    6.40
  -2 -11  -9   34.90    5.10
   2  11  -9   38.90    3.80
   2 -11   9   41.90    6.00
   2  12   9   61.99    7.30
   2 -12  -9   64.29    7.30
  -2  12  -9   62.29    4.80
   2 -12   9   57.29    7.10
  -2  12   9   55.09    7.60
   2  12  -9   71.99    4.70
  -2 -12  -9   67.99    7.20
  -2  13  -9  170.78    8.50
   2  13   9  175.98   11.30
   2 -13  -9  186.88   11.30
   2 -13   9  199.78   12.20
   2  13  -9  184.88    8.30
  -2  13   9  185.98   12.70
  -2 -13  -9  183.78   10.70
  -2  14  -9  100.19    6.60
   2 -14  -9  108.89   10.10
   2  14   9  113.29    9.10
   2 -14   9   97.89    9.90
   2  14  -9  114.99    6.30
  -2 -14  -9  106.29    8.30
  -2  14   9  114.39   12.00
   2 -15  -9  175.38   11.40
  -2  15  -9  163.18    9.00
   2  15   9  167.08   11.70
  -2  15   9  166.08   12.50
   2  15  -9  164.38    8.20
  -2 -15  -9  168.08   10.50
   2  16   9   -0.30    2.90
   2 -16  -9   10.40    4.30
  -2  16  -9    1.30    2.40
  -2  16   9    0.50    3.80
  -2 -16  -9    4.20    3.40
   2  16  -9    1.40    2.20
   2 -17  -9   44.80    7.00
   2  17   9   43.70    7.40
  -2  17  -9   42.90    5.70
  -2  17   9   44.70    8.20
  -2 -17  -9   39.60    6.20
   2  18   9   23.90    6.20
   2 -18  -9   16.30    5.10
  -2 -18  -9   15.30    4.60
  -2  18   9   15.10    6.00
   2  19   9   67.39    9.20
   2 -19  -9   68.09    8.60
  -2  19   9   60.09    9.90
  -2 -19  -9   60.19    8.10
   2  20   9   16.80    5.70
  -2  20   9   12.50    6.30
   2  21   9    6.80    5.20
  -2  21   9    7.20    5.60
   3   0  -9 1169.98   37.40
  -3   0   9 1167.08   36.00
  -3   0  -9 1215.38   36.70
   3   0   9 1173.08   36.10
   3   0  -9 1199.48   32.60
  -3   1  -9   70.99    5.30
  -3  -1   9   76.09    5.00
   3   1   9   76.99    5.40
   3   1  -9  107.89    4.40
  -3   1   9  101.69    6.30
   3  -1   9  100.59    5.90
  -3  -1  -9   99.89    6.40
   3   1  -9  103.09    6.80
   3   2   9  177.98    8.60
  -3   2  -9  169.78    8.40
  -3  -2   9  164.48    7.60
   3  -2  -9  168.18    8.80
  -3   2   9  217.78   10.00
   3   2  -9  211.58    7.80
   3  -2   9  206.98   10.60
   3   2  -9  207.88    9.80
   3  -2   9  198.38    8.90
  -3  -2  -9  195.08    9.60
   3   3   9  615.14   21.30
  -3   3  -9  613.44   20.90
   3  -3  -9  622.44   21.80
  -3  -3   9  600.14   19.50
   3  -3   9  645.24   20.80
  -3   3   9  639.94   22.30
   3  -3   9  666.43   23.50
   3   3  -9  627.14   21.80
  -3  -3  -9  646.54   22.10
   3   3  -9  626.04   20.00
   3  -4  -9  341.47   14.20
   3   4   9  337.77   13.80
  -3  -4   9  313.37   11.30
  -3   4  -9  326.47   13.00
   3   4  -9  365.36   14.60
   3  -4   9  379.56   13.50
   3  -4   9  391.76   16.10
  -3  -4  -9  387.06   15.10
   3   4  -9  409.06   14.50
  -3   4   9  365.86   15.10
  -3   5  -9  548.05   19.20
  -3  -5   9  558.94   17.00
   3  -5  -9  545.35   20.70
   3   5   9  556.04   20.20
   3   5  -9  564.24   19.50
   3  -5   9  557.44   21.10
  -3   5   9  546.75   20.50
   3  -5   9  556.34   18.00
  -3  -5  -9  565.14   20.20
  -3   6  -9   39.90    4.50
   3   6   9   51.39    5.80
  -3  -6   9   37.00    2.40
   3  -6  -9   28.30    4.60
   3   6  -9   11.80    2.70
  -3  -6  -9   13.10    3.00
   3  -6   9   12.40    3.40
   3  -6   9   14.00    2.30
  -3   6   9   20.50    4.10
   3   7   9  176.68   10.10
   3  -7  -9  195.38   10.90
  -3   7  -9  195.38    9.20
   3   7  -9  182.68    8.80
  -3  -7  -9  182.18    9.70
   3  -7   9  180.88    7.20
  -3   7   9  174.98    6.50
  -3   7   9  192.58   10.50
   3  -7   9  173.68   10.20
  -3   8  -9  262.57   11.30
   3   8   9  258.07   12.60
   3  -8  -9  243.58   12.80
  -3  -8  -9  244.28   11.70
   3   8  -9  228.28   10.40
  -3   8   9  237.88   12.40
  -3   8   9  233.88    8.90
   3  -8   9  258.97   12.70
   3  -8   9  230.38    8.30
   3  -9  -9  265.07   13.70
  -3   9  -9  271.87   11.80
   3   9   9  276.27   13.40
   3  -9   9  261.17   13.40
  -3  -9  -9  269.27   12.50
  -3   9   9  264.57   10.40
   3   9  -9  265.67   11.30
  -3   9   9  259.17   13.90
   3 -10  -9   86.89    8.80
  -3  10  -9   92.69    6.50
   3  10   9  101.59    7.90
   3 -10   9  115.59    8.60
   3  10  -9  105.09    6.40
  -3  10   9  113.99    8.90
  -3 -10  -9   93.19    7.40
   3  11   9   88.79    9.20
  -3  11  -9  109.79    7.10
   3 -11  -9  127.69    9.40
   3 -11   9   85.59    8.90
  -3  11   9  102.99   10.60
  -3 -11  -9   96.29    8.80
   3  11  -9   94.39    6.30
   3 -12  -9  187.58   11.80
  -3  12  -9  200.08   10.20
   3  12   9  196.48   12.10
  -3 -12  -9  211.38   11.50
   3 -12   9  198.98   12.30
   3  12  -9  209.58    9.70
  -3  12   9  182.48   12.70
   3 -13  -9   27.00    5.50
   3  13   9   34.60    6.50
  -3  13  -9   30.50    4.90
   3 -13   9   38.10    6.60
  -3 -13  -9   43.50    6.30
   3  13  -9   32.10    4.40
  -3  13   9   40.00    7.30
   3 -14  -9    9.70    4.00
  -3  14  -9   18.20    4.00
   3  14   9   23.50    5.80
  -3 -14  -9   24.30    5.20
   3 -14   9   25.30    5.40
   3  14  -9   21.30    3.80
  -3  14   9   21.30    5.90
  -3  15  -9  121.89    8.50
   3  15   9  123.49   12.00
  -3  15   9  119.59   13.00
   3  15  -9  126.39    7.70
   3 -15   9  111.19   11.10
  -3 -15  -9  129.29    9.50
   3 -16  -9   29.20    7.20
  -3  16  -9   49.30    6.60
   3  16   9   41.40    7.50
  -3  16   9   34.30    8.10
   3  16  -9   39.00    5.10
  -3 -16  -9   49.20    6.90
  -3  17  -9  105.39    8.30
   3 -17  -9   95.99   11.90
   3  17   9  106.09   11.60
  -3  17   9   84.19   12.00
  -3 -17  -9  100.89    9.80
  -3  18  -9   22.60    4.90
   3  18   9   34.80    7.30
   3 -18  -9   16.60    6.20
  -3  18   9   -0.30    4.30
  -3 -18  -9   15.30    5.00
   3  19   9   10.80    5.30
   3 -19  -9    5.40    5.00
  -3  19   9   -2.00    4.20
   3  20   9   36.70    8.00
  -3  20   9   20.90    7.90
   3  21   9   10.80    5.70
  -3  21   9    5.70    6.00
   4   0  -9  380.26   10.80
  -4   0   9  366.36   15.00
   4   0  -9  366.86   16.10
   4   0   9  366.36   15.10
  -4   0  -9  371.26   15.50
   4  -1  -9  207.38   11.40
   4   1   9  195.98   10.20
  -4  -1   9  199.08    9.90
  -4   1  -9  210.98   10.50
  -4  -1  -9  221.08   10.90
   4   1  -9  209.68   11.30
  -4   1   9  216.18   10.70
   4   1  -9  215.68    7.50
   4  -1   9  201.78   10.20
  -4   2  -9  389.86   15.70
   4   2   9  367.66   15.50
  -4  -2   9  375.86   14.70
   4  -2  -9  383.16   17.00
   4   2  -9  405.06   13.50
   4  -2   9  430.16   16.20
  -4  -2  -9  422.26   16.90
   4   2  -9  407.86   17.20
  -4   2   9  418.86   17.00
   4  -2   9  426.66   17.80
  -4   3  -9  166.08    9.40
  -4  -3   9  153.78    8.10
   4  -3  -9  163.38   10.40
   4   3   9  185.18    9.80
  -4   3   9  202.58   10.80
   4  -3   9  209.88    9.90
   4   3  -9  190.28    8.00
   4   3  -9  202.78   10.70
   4  -3   9  195.88   11.10
  -4  -3  -9  216.58   10.90
  -4  -4   9    7.80    2.30
  -4   4  -9    3.90    2.50
   4  -4  -9    7.00    3.20
   4   4   9    5.70    2.70
   4   4  -9   26.00    4.50
  -4  -4  -9   24.30    4.40
   4  -4   9   31.70    4.20
   4  -4   9   24.80    4.70
  -4   4   9   28.50    4.80
   4   5   9  296.67   13.90
  -4  -5   9  304.87   11.60
  -4   5  -9  302.17   13.60
   4  -5  -9  301.97   15.50
   4  -5   9  286.97   14.30
  -4   5   9  305.37   14.40
   4   5  -9  306.57   13.80
   4  -5   9  298.47   12.40
  -4  -5  -9  310.77   13.80
  -4   6  -9  239.18   11.70
   4  -6  -9  236.88   13.60
  -4  -6   9  232.98    9.30
   4   6   9  234.38   12.20
   4  -6   9  212.38    9.80
   4  -6   9  232.48   12.30
  -4  -6  -9  219.78   11.30
   4   6  -9  216.38   11.30
  -4   6   9  237.08   12.50
  -4   7  -9  321.57   14.30
  -4  -7   9  307.97   11.30
   4   7   9  345.07   15.40
   4  -7  -9  321.47   16.60
  -4   7   9  287.37   14.60
   4   7  -9  317.27   13.80
  -4  -7  -9  296.57   13.80
   4  -7   9  296.37   11.90
   4  -7   9  297.77   14.50
  -4   8  -9  133.79    8.70
   4   8   9  143.59    9.60
   4  -8  -9  133.19   10.80
  -4  -8  -9   99.59    7.80
   4   8  -9  111.79    7.70
   4  -8   9  111.79    8.50
  -4   8   9  115.59    9.00
   4  -8   9  104.89    6.20
  -4   9  -9   68.39    7.30
   4   9   9   68.39    8.00
   4  -9  -9   62.89    8.90
   4  -9   9   29.40    5.70
  -4  -9  -9   48.30    6.20
   4   9  -9   59.09    6.50
  -4   9   9   53.39    7.30
  -4  10  -9  191.98   10.60
   4 -10  -9  174.38   12.80
   4  10   9  160.68   11.00
   4 -10   9  195.98   12.00
  -4 -10  -9  199.38   11.40
  -4  10   9  183.98   12.30
   4  10  -9  182.08   10.10
   4 -11  -9   14.60    5.30
  -4  11  -9   18.20    4.30
   4  11   9   15.40    4.70
  -4 -11  -9   22.30    4.90
   4  11  -9   30.30    4.80
  -4  11   9   19.40    5.30
   4 -11   9   33.00    5.90
  -4  12  -9  101.19    8.00
   4  12   9  124.59   11.50
   4 -12  -9  100.69   11.30
   4 -12   9  129.79   11.50
   4  12  -9  102.49    7.70
  -4 -12  -9  111.29    8.80
  -4  12   9  101.29   11.40
  -4  13  -9   96.09    9.10
   4  13   9   84.89    9.70
   4 -13  -9   93.89   11.40
  -4  13   9  121.29   13.20
  -4 -13  -9  110.59    8.90
   4 -13   9  102.59   10.70
   4  13  -9  116.09    8.10
   4  14   9   91.39   10.20
  -4  14  -9   90.99    9.00
   4 -14  -9   85.09   10.80
  -4 -14  -9  123.39    9.60
   4 -14   9  108.69   10.90
  -4  14   9  111.09   12.70
   4  14  -9  121.69    8.40
  -4  15  -9   87.39    9.00
   4 -15  -9   85.69   11.20
   4  15   9   69.89    9.30
   4 -15   9  110.99   11.20
   4  15  -9  109.39    8.10
  -4  15   9   91.69   12.10
  -4 -15  -9  106.99   10.40
  -4  16  -9    1.30    3.20
   4 -16  -9    6.50    5.20
   4  16   9    3.40    4.60
   4  16  -9    0.90    2.70
  -4  16   9    0.70    4.80
   4 -16   9   -3.90    3.30
  -4 -16  -9   -1.40    3.40
   4 -17  -9   36.90    8.10
  -4  17  -9   28.80    6.10
   4  17   9   39.70    8.10
  -4 -17  -9   27.10    6.20
  -4  17   9   27.00    8.00
   4  17  -9   38.10    6.40
   4  18   9   22.90    6.40
  -4  18  -9   26.10    6.00
   4 -18  -9   17.20    6.60
  -4 -18  -9   19.40    6.30
  -4  18   9    8.90    6.30
   4  19   9   50.39    8.90
  -4  19   9   29.10    9.20
   4  20   9   48.20    9.50
  -4  20   9   10.80    6.60
   5   0   9  358.36   15.90
   5   0  -9  376.26   17.50
  -5   0  -9  369.56   16.50
  -5   0   9  340.37   15.70
  -5   1  -9   98.29    7.90
  -5  -1   9   78.59    7.70
   5   1   9   81.19    8.00
   5  -1  -9   84.49    9.50
  -5   1   9   88.59    8.70
   5  -1   9  109.39    8.00
  -5  -1  -9   93.29    7.60
   5   1  -9   93.09    9.40
   5   2   9  224.58   12.20
  -5  -2   9  241.78   11.70
  -5   2  -9  228.78   12.20
   5  -2  -9  234.28   13.50
   5  -2   9  228.18   11.90
  -5   2   9  238.18   12.80
   5   2  -9  255.17   13.50
  -5  -2  -9  247.78   12.90
   5  -2   9  242.48   13.40
   5   3   9  225.68   12.20
  -5  -3   9  224.58   10.90
  -5   3  -9  217.08   11.90
   5  -3  -9  194.18   12.60
  -5   3   9  223.18   12.50
   5  -3   9  230.58   12.80
  -5  -3  -9  212.58   11.90
   5   3  -9  217.48   12.40
   5  -3   9  236.38   11.80
  -5  -4   9  244.48   11.20
   5   4   9  216.68   12.50
   5  -4  -9  227.78   14.00
  -5   4  -9  239.48   12.70
   5   4  -9  273.07   14.40
   5  -4   9  279.77   13.10
  -5   4   9  273.07   14.40
   5  -4   9  287.57   14.60
  -5  -4  -9  292.87   14.20
   5   5   9  238.38   13.00
   5  -5  -9  244.68   14.60
  -5  -5   9  222.38   10.60
  -5   5  -9  248.78   13.00
   5  -5   9  227.78   13.00
   5   5  -9  226.68   12.90
  -5   5   9  249.97   13.80
  -5  -5  -9  266.07   13.20
   5  -5   9  242.68   11.90
  -5  -6   9   29.10    4.00
  -5   6  -9   34.20    5.80
   5  -6  -9   37.30    6.80
   5   6   9   37.40    6.10
  -5  -6  -9   16.50    4.30
   5  -6   9   13.80    3.60
  -5   6   9   21.00    5.10
   5   6  -9   20.60    4.80
   5  -6   9   17.70    4.60
  -5   7  -9  140.69    9.70
   5   7   9  141.39   10.20
   5  -7  -9  133.09   12.80
  -5  -7   9  137.99    7.60
   5  -7   9  137.89   10.20
  -5   7   9  136.49   10.40
  -5  -7  -9  142.69    9.80
   5  -7   9  142.19    8.50
   5   7  -9  121.89    9.30
   5   8   9  175.98   11.70
  -5   8  -9  167.08   10.90
   5  -8  -9  178.18   12.80
   5  -8   9  148.79    8.80
   5   8  -9  154.08   10.50
  -5   8   9  138.69   10.90
  -5  -8  -9  161.18   10.50
   5  -8   9  159.68   10.70
   5  -9  -9   97.99   11.50
   5   9   9   92.79   10.00
  -5   9  -9   95.99    9.40
  -5   9   9   82.49    9.70
   5   9  -9   66.89    7.90
   5  -9   9   61.09    7.70
  -5  -9  -9   65.29    7.70
   5  10   9  152.88   11.40
  -5  10  -9  182.58   11.40
   5 -10  -9  150.78   14.70
   5  10  -9  152.18   10.20
  -5 -10  -9  152.78   10.30
  -5  10   9  157.18   12.30
   5 -10   9  147.89   10.70
  -5  11  -9   43.30    6.80
   5 -11  -9   40.40    8.10
   5  11   9   41.60    7.40
  -5  11   9   32.30    7.10
  -5 -11  -9   39.20    6.40
   5  11  -9   30.90    5.50
   5 -11   9   38.20    7.00
   5 -12  -9  110.69   12.70
   5  12   9  119.29   11.70
  -5  12  -9  124.79    9.90
  -5  12   9  162.18   15.40
   5 -12   9  168.78   11.90
  -5 -12  -9  129.49   10.20
   5  12  -9  116.89    9.40
   5  13   9   24.40    5.90
  -5  13  -9   30.10    6.10
   5 -13  -9   28.00    7.50
   5  13  -9   30.70    5.40
  -5  13   9   48.00    9.00
  -5 -13  -9   38.20    6.70
   5 -13   9   35.60    7.00
   5  14   9   23.40    6.00
  -5  14  -9   30.90    6.40
   5 -14  -9   25.80    7.20
   5  14  -9   26.40    5.40
   5 -14   9   31.80    6.90
  -5  14   9   37.00    8.10
  -5 -14  -9   23.80    5.70
   5 -15  -9   86.99   12.20
  -5  15  -9   73.29    9.40
   5  15   9   57.79    9.20
  -5 -15  -9   64.99    8.40
   5 -15   9   71.99    9.30
  -5  15   9   46.30    9.40
   5  15  -9   68.19    7.90
   5 -16  -9   49.60    9.50
  -5  16  -9   56.99    8.30
   5  16   9   58.69    9.70
   5 -16   9   75.39    9.90
   5  16  -9   72.19    8.30
  -5 -16  -9   54.99    8.00
  -5  16   9   57.99   10.50
  -5  17  -9   44.30    7.70
   5 -17  -9   43.40    9.30
   5  17   9   44.50    8.30
   5  17  -9   57.19    7.70
  -5 -17  -9   54.79    8.20
  -5  17   9   40.50   10.10
   5 -18  -9   26.50    8.30
  -5  18  -9   19.30    6.00
   5  18   9    7.10    5.50
  -5  18   9   10.40    6.60
   6   0  -9  249.38   15.00
  -6   0  -9  248.78   14.00
  -6   0   9  275.77   14.40
   6   0   9  258.17   14.10
   6  -1  -9   35.10    6.90
  -6   1  -9   43.50    6.80
  -6  -1   9   39.40    6.00
   6   1   9   38.60    6.30
  -6  -1  -9   55.09    7.50
   6  -1   9   56.79    7.50
  -6   1   9   51.39    7.50
   6   1  -9   48.40    7.60
  -6  -2   9  166.98   10.50
  -6   2  -9  139.49   10.60
   6  -2  -9  132.59   12.70
   6   2   9  146.39   10.40
   6  -2   9  171.48   12.10
  -6  -2  -9  156.18   10.90
   6  -2   9  188.68   11.40
   6   2  -9  171.28   12.30
  -6   2   9  170.68   11.60
  -6  -3   9   71.89    7.60
   6  -3  -9   68.19    9.60
   6   3   9   70.89    8.40
  -6   3  -9   60.09    8.20
   6   3  -9  101.09   10.80
   6  -3   9   92.99   10.00
   6  -3   9   97.79    9.30
  -6  -3  -9   89.49    9.60
  -6   3   9   92.49   10.10
   6  -4  -9   27.30    6.30
   6   4   9   12.10    4.40
  -6  -4   9   15.10    4.00
  -6   4  -9   10.50    4.10
   6  -4   9   28.90    6.00
  -6  -4  -9   19.40    4.80
  -6   4   9   27.40    6.20
   6   4  -9   25.90    6.10
   6  -4   9   30.80    5.60
  -6  -5   9  108.29    8.00
   6   5   9  151.28   11.00
  -6   5  -9  124.89   11.60
   6  -5  -9  109.89   12.00
   6   5  -9  124.89   12.10
  -6  -5  -9  110.19   10.60
   6  -5   9  123.19    9.10
  -6   5   9  134.09   12.50
   6  -5   9  114.49   10.90
   6   6   9  161.48   11.50
  -6  -6   9  145.79    8.90
   6  -6  -9  142.79   14.20
  -6   6  -9  141.89   11.00
   6  -6   9  128.69   10.10
  -6  -6  -9  145.79   10.60
   6  -6   9  134.69    9.50
   6   6  -9  149.39   11.20
  -6   6   9  146.19   13.50
   6  -7  -9   78.99   10.60
   6   7   9   59.19    8.40
  -6   7  -9   67.79    9.00
  -6  -7  -9   69.79    8.80
   6  -7   9   71.49    7.80
  -6   7   9   74.49    9.60
   6  -7   9   78.79    9.20
   6   7  -9   66.19    8.70
   6   8   9  106.99   11.10
  -6   8  -9  122.99   11.70
   6  -8   9  104.39   10.30
   6  -8   9   95.39   10.30
  -6   8   9  102.99   11.60
  -6  -8  -9  100.89   10.10
   6   8  -9  101.59   10.90
   6  -9  -9   40.20    8.40
  -6   9  -9   42.30    7.60
   6   9   9   41.40    7.60
  -6   9   9   40.50    7.70
  -6  -9  -9   39.00    6.80
   6   9  -9   43.70    7.30
   6  -9   9   39.30    6.70
  -6  10  -9   67.59    9.20
   6  10   9   62.69    9.00
   6 -10  -9   44.20    9.10
  -6 -10  -9   50.39    7.70
  -6  10   9   54.49    9.30
   6  10  -9   62.89    8.30
   6 -10   9   68.19    9.20
   6 -11  -9    6.00    5.60
   6  11   9    8.30    4.90
  -6  11  -9    7.40    4.30
   6 -11   9   17.00    5.50
  -6 -11  -9    9.80    4.80
   6  11  -9   13.50    4.80
  -6  11   9   18.20    6.40
   6  12   9   84.89   11.00
  -6  12  -9   76.69    9.80
   6 -12  -9   93.89   12.50
  -6 -12  -9   98.49   10.50
  -6  12   9   76.59   11.70
   6  12  -9   83.89    9.70
   6 -12   9   90.99   10.40
   6 -13  -9   29.20    8.50
   6  13   9   15.20    5.90
  -6  13  -9   20.90    6.00
  -6 -13  -9   31.40    6.60
   6  13  -9   33.80    6.60
  -6  13   9   48.00   10.20
   6 -13   9   20.80    5.80
  -6  14  -9   71.09    9.90
   6 -14  -9   70.29   11.30
   6  14   9   69.39   10.20
   6 -14   9   80.69   10.30
   6  14  -9   89.79   10.20
  -6  14   9   91.59   12.90
  -6 -14  -9   76.19    9.50
   6  15   9   14.00    5.80
   6 -15  -9   34.10    9.00
  -6  15  -9   32.90    7.40
  -6  15   9   31.30    8.90
   6 -15   9   35.50    7.50
   6  15  -9   38.80    7.10
  -6 -15  -9   35.50    7.30
  -6  16  -9    2.20    4.90
   6  16   9    4.90    4.80
   6 -16  -9    4.70    6.10
   6 -16   9    6.90    5.10
  -6 -16  -9    4.20    4.80
   6  16  -9    1.50    3.80
  -6  16   9   -1.30    5.90
  -7   0  -9   68.99    9.20
   7   0  -9   77.29   10.50
   7   0   9   79.29   10.00
  -7   0   9   69.49    8.90
   7  -1  -9   48.40    8.80
  -7  -1   9   46.80    7.70
   7   1   9   46.80    7.90
  -7   1  -9   50.89    8.20
   7   1  -9   45.20    8.20
  -7  -1  -9   50.59    8.10
   7  -1   9   59.29    8.80
  -7   1   9   47.60    7.80
   7  -1   9   51.29    8.10
   7   2   9  187.78   13.00
  -7  -2   9  162.48   11.40
   7  -2  -9  175.28   14.00
  -7   2  -9  162.68   12.20
  -7   2   9  201.88   13.50
   7  -2   9  193.78   12.80
   7   2  -9  201.08   14.30
  -7  -2  -9  167.58   12.50
   7  -2   9  150.88   12.00
  -7  -3   9   37.80    6.50
  -7   3  -9   36.20    7.20
   7   3   9   32.60    6.90
   7  -3  -9   36.30    7.60
  -7  -3  -9   32.10    6.90
   7  -3   9   38.00    6.90
  -7   3   9   41.90    7.60
   7   3  -9   48.90    8.70
   7  -3   9   46.60    8.10
   7  -4  -9  125.29   13.80
  -7   4  -9  157.28   11.90
  -7  -4   9  137.79   10.30
   7   4   9  161.78   12.00
   7   4  -9  156.88   12.50
   7  -4   9  181.48   12.80
   7  -4   9  150.78   11.30
  -7   4   9  150.78   12.30
  -7  -4  -9  132.39   12.50
  -7  -5   9   68.09    8.60
  -7   5  -9   59.29    8.90
   7   5   9   68.79    9.40
   7  -5  -9   41.70    8.40
  -7   5   9   72.69   10.00
   7   5  -9   58.09    9.00
   7  -5   9   61.19    8.30
   7  -5   9   56.19    8.60
  -7  -5  -9   59.59    8.60
   7  -6  -9   11.90    5.80
   7   6   9   14.20    5.40
  -7   6  -9   18.30    5.80
   7  -6   9    6.70    4.20
  -7   6   9   13.40    5.90
   7  -6   9    4.90    4.40
  -7  -6  -9   13.50    5.30
   7   6  -9    9.20    4.80
  -7   7  -9   81.09   10.70
   7   7   9   87.39   11.00
   7  -7  -9   63.09   10.10
   7   7  -9   70.59   10.10
  -7  -7  -9   69.99    9.30
   7  -7   9   68.89    8.70
   7  -7   9   81.99    9.80
  -7   7   9   74.59   10.60
  -7   8  -9   79.09   10.60
   7   8   9   61.49    9.40
   7  -8  -9   60.39   10.20
   7  -8   9   63.69    9.20
  -7  -8  -9   59.49    8.50
   7   8  -9   64.19    9.40
  -7   8   9   50.09    9.10
  -7   9  -9    7.30    4.80
   7   9   9    9.40    5.50
   7  -9  -9    9.40    6.00
   7  -9   9    4.60    4.00
  -7  -9  -9    3.50    4.50
  -7   9   9    1.00    4.80
   7   9  -9    4.30    4.70
   7  10   9  124.99   12.90
  -7  10  -9  125.49   13.40
   7 -10  -9  117.89   14.30
   7 -10   9  121.59   12.30
   7  10  -9  131.29   13.40
  -7  10   9  110.29   13.80
  -7 -10  -9  112.09   11.70
   7 -11  -9    4.00    5.30
   7  11   9   12.10    5.90
  -7  11  -9    3.60    4.50
   7 -11   9    6.60    4.80
  -7 -11  -9    4.10    4.70
   7  11  -9    6.70    4.90
  -7  11   9    1.30    5.50
   7  12   9   35.80    8.60
   7 -12  -9   43.10    9.60
  -7  12  -9   37.90    8.30
   7 -12   9   54.99    8.70
  -7 -12  -9   45.90    8.00
   7  12  -9   45.80    8.30
  -7  12   9   46.60   10.10
   7  13   9   21.20    7.30
   7 -13  -9   21.20    8.10
  -7  13  -9   19.60    6.80
  -7  13   9   12.50    6.80
   7 -13   9    6.80    5.20
  -7 -13  -9   31.60    7.30
   7  13  -9   44.90    8.20
   7 -14  -9    6.00    6.60
   7  14   9   17.40    6.90
  -7  14  -9   11.00    6.00
   7  14  -9   15.30    5.50
  -7 -14  -9    8.50    5.60
   7 -14   9   14.60    5.80
  -7  14   9   29.70    8.90
  -8   0   9  153.38   12.60
   8   0   9  175.98   13.90
   8   0  -9  147.19   15.40
   8   0   9  170.78   15.20
  -8   0  -9  138.19   13.80
   8  -1  -9   -2.00    3.90
   8   1   9    0.10    4.80
  -8   1  -9    0.50    4.20
  -8  -1   9   13.00    5.70
  -8   1   9    3.80    5.10
  -8  -1  -9    4.50    4.50
   8  -1   9    8.40    5.60
   8  -1   9    3.00    4.70
   8   1  -9   -2.20    4.20
   8  -2  -9   53.59   10.30
   8   2   9   50.69    9.10
  -8  -2   9   62.29    9.10
  -8   2  -9   60.39    9.80
  -8  -2  -9   55.49    9.20
   8  -2   9   67.19    9.90
   8   2  -9   53.99    9.70
   8  -2   9   63.69    9.60
  -8   2   9   63.79    9.80
   8   3   9   38.30    8.10
  -8  -3   9   41.20    7.60
  -8   3  -9   33.80    7.80
   8  -3  -9   32.30    8.40
  -8  -3  -9   41.10    8.20
  -8   3   9   45.00    8.70
   8  -3   9   62.09    9.20
   8   3  -9   36.30    8.30
   8  -3   9   44.60    8.20
   8   4   9   15.30    6.20
  -8   4  -9   25.00    7.40
   8  -4  -9   11.50    6.30
  -8   4   9   10.80    5.40
  -8  -4  -9   23.80    6.50
   8  -4   9   11.60    5.70
   8  -4   9   26.90    6.90
   8   4  -9   10.40    6.30
   8   5   9   55.29    9.60
   8  -5  -9   36.10    9.20
  -8   5  -9   31.30    7.60
   8  -5   9   42.30    8.00
   8   5  -9   43.60    8.70
  -8  -5  -9   31.40    7.60
   8  -5   9   38.60    7.60
  -8   5   9   51.89    9.80
   8  -6  -9  111.39   14.20
  -8   6  -9  100.09   12.30
   8   6   9  107.19   12.80
  -8   6   9   85.99   12.00
   8   6  -9   97.49   12.30
  -8  -6  -9   85.49   10.90
   8  -6   9  104.99   11.60
   8  -7  -9    4.30    5.90
  -8   7  -9    2.00    5.10
   8   7   9    8.80    5.90
  -8   7   9   17.80    6.70
   8   7  -9   11.40    5.70
   8  -7   9    2.60    4.50
  -8  -7  -9   12.70    5.90
   8   8   9   74.89   11.40
   8  -8  -9   55.99   10.70
  -8   8  -9   66.69   10.60
  -8  -8  -9   56.09    9.10
  -8   8   9   56.49   10.40
   8   8  -9   42.10    8.40
   8  -8   9   51.49    8.80
   8  -9  -9   25.20    9.00
   8   9   9   44.60    9.00
  -8   9  -9   31.10    8.10
   8   9  -9   32.60    8.10
  -8  -9  -9   36.00    7.80
  -8   9   9   12.60    6.70
   8  10   9   12.60    6.70
   8 -10  -9    3.10    6.60
  -8  10  -9   11.60    6.60
  -8  10   9    7.00    6.30
  -8 -10  -9   10.80    5.40
   8  10  -9    7.90    5.30
   9   0   9    8.00    6.40
   9   0  -9    7.60    6.40
  -9   0  -9    8.30    5.70
  -9   0   9    6.60    5.80
   9   0   9    8.60    5.80
   9   1   9   34.80    8.50
  -9  -1   9   25.80    7.40
  -9   1  -9   31.80    8.50
   9   1   9   20.10    7.30
   9  -1  -9   11.60    6.80
   9   1  -9   17.10    7.30
  -9   1   9   30.70    7.90
  -9  -1  -9   42.40    9.10
   9  -1   9   35.30    8.30
  -9   2  -9   86.09   12.10
   9  -2  -9   62.39   12.20
   9   2   9  109.19   13.30
   9  -2   9   89.89   12.20
  -9  -2  -9   68.59   10.60
   9   2  -9   65.79   11.70
  -9   2   9   89.59   12.30
   0   0  10 1029.50   29.90
   0   0  10 1034.10   31.40
   0   0 -10 1059.19   30.70
   0   1  10  813.22   24.40
   0   1 -10  825.92   24.20
   0  -1  10  784.02   23.30
   0  -1  10  790.32   25.30
   0  -1 -10  857.11   25.10
   0  -2  10    6.60    2.00
   0  -2  10    7.00    0.80
   0   2 -10    8.00    1.40
   0   2  10    7.20    1.90
   0  -2 -10    9.80    2.20
   0   3  10 1951.70   55.89
   0  -3  10 1926.91   56.29
   0  -3 -10 1939.31   56.19
   0   3 -10 1972.20   53.59
   0  -4 -10   88.29    5.80
   0   4 -10   89.79    3.40
   0   4  10   81.39    5.30
   0  -4  10   82.09    5.50
   0   4 -10   89.79    3.50
   0  -5 -10  316.57   13.00
   0   5 -10  340.07    9.60
   0   5 -10  335.57    9.60
   0  -5  10  313.37   13.00
   0   5  10  335.67   13.20
   0  -6 -10   88.59    6.00
   0   6  10   80.69    5.90
   0  -6  10   82.09    6.00
   0  -7 -10   53.99    5.70
   0   7  10   60.69    6.20
   0  -7  10   53.69    5.60
   0  -8  10  199.18   10.40
   0  -8 -10  207.58   10.30
   0   8  10  209.48   10.60
   0   9  10  846.92   29.40
   0  -9 -10  923.91   29.50
   0   9 -10  841.32   23.70
   0  -9  10  827.02   28.90
   0  10 -10   48.30    2.20
   0  10  10   60.39    6.90
   0  10 -10   39.40    2.30
   0 -10  10   43.80    5.80
   0 -10 -10   48.30    5.90
   0  11 -10  387.46   12.40
   0  11  10  426.16   17.90
   0 -11 -10  395.96   16.70
   0 -12 -10  263.37   12.80
   0  12 -10  252.47    9.10
   0  12  10  277.87   13.90
   0  13  10    1.10    3.10
   0  13 -10    1.90    1.40
   0 -13 -10    2.10    2.90
   0 -14 -10    3.90    3.10
   0  14  10    0.60    3.10
   0  14 -10    0.90    1.40
   0 -15 -10  132.99    9.50
   0  15  10  150.38   11.00
   0 -16 -10    7.80    3.90
   0  16  10    2.40    3.80
   0 -17 -10  149.79   10.60
   0  17  10  156.38   11.60
   0 -18 -10    9.40    4.40
   0  18  10    3.90    4.40
   0 -19 -10   30.30    6.10
   0  19  10   30.90    7.20
   0  20  10   17.40    6.20
   0  21  10   46.00    8.40
   0  22  10    1.00    4.70
   1   0 -10   44.00    4.20
  -1   0  10   51.69    3.40
   1   0  10   50.39    3.50
  -1   0  10   52.29    3.30
  -1   0 -10   54.79    3.60
  -1  -1  10 1631.34   44.70
   1   1  10 1596.74   45.80
  -1   1 -10 1645.34   45.30
  -1  -1  10 1631.34   45.50
   1  -1 -10 1449.55   46.30
   1  -1  10 1639.04   46.30
  -1  -1 -10 1675.53   47.50
   1   1 -10 1632.74   47.40
  -1   1  10 1684.43   47.20
   1  -1  10 1633.14   48.90
  -1   1  10 1656.83   46.70
  -1   2 -10  976.70   28.50
  -1  -2  10  984.40   27.30
   1  -2 -10  935.71   30.20
  -1  -2  10  982.70   29.30
   1   2  10  995.50   29.80
  -1   2  10  888.61   27.60
   1   2 -10  887.41   27.40
   1  -2  10  897.81   28.90
   1  -2  10  928.61   25.80
   1   2 -10  920.11   26.90
  -1  -2 -10  914.11   27.70
   1   3  10    2.50    1.80
  -1   3 -10    0.70    1.00
  -1  -3  10   -0.20    1.40
   1  -3 -10   -0.50    1.50
  -1  -3 -10   -0.20    1.40
  -1   3  10   -2.30    1.00
   1   3 -10    0.30    1.00
   1  -3  10   -1.20    1.70
   1   3 -10   -0.20    1.20
   1  -4 -10   58.49    5.70
   1   4  10   47.80    4.80
  -1   4 -10   52.89    3.10
  -1  -4  10   54.49    4.20
   1   4 -10   50.79    2.80
  -1  -4 -10   45.90    4.40
   1  -4  10   49.70    5.30
  -1   4  10   43.10    4.50
  -1  -5  10  419.66   15.60
  -1   5 -10  431.76   13.40
   1   5  10  436.36   16.20
   1  -5 -10  434.96   16.40
   1  -5  10  434.06   16.30
  -1   5  10  397.76   15.50
   1   5 -10  441.96   12.60
  -1  -5 -10  421.66   15.50
   1   5 -10  404.56   12.60
  -1   6 -10    9.20    1.50
  -1  -6  10    8.10    2.40
   1  -6 -10   16.10    3.40
   1   6  10   14.80    3.20
   1  -6  10   15.10    3.40
  -1  -6 -10   20.50    3.70
   1   6 -10   17.10    1.40
   1   6 -10   17.90    1.60
  -1   6  10   21.90    3.90
  -1  -7  10  813.72   26.80
  -1   7 -10  805.02   23.40
  -1   7 -10  818.72   23.30
   1  -7 -10  766.92   27.00
   1   7  10  823.02   27.40
  -1  -7 -10  814.22   27.10
   1   7 -10  853.21   23.10
   1  -7  10  787.42   27.70
  -1   7  10  822.62   27.90
   1  -8 -10   61.69    6.40
  -1   8 -10   54.09    3.00
   1   8  10   41.40    5.30
  -1   8 -10   54.49    3.50
  -1  -8 -10   83.29    6.20
   1   8 -10   67.39    2.80
   1  -8  10   67.89    6.90
   1   8 -10   73.69    3.10
  -1   8  10   70.99    7.20
  -1   9 -10  203.58    7.20
   1   9  10  201.98   10.70
   1  -9 -10  189.78   10.50
   1   9 -10  187.38    6.40
   1  -9  10  206.78   11.10
  -1  -9 -10  196.98   10.20
  -1   9  10  197.68   10.90
   1   9 -10  198.38    6.70
   1  10  10  386.26   16.50
   1 -10 -10  386.66   16.30
  -1  10 -10  369.36   12.10
  -1  10  10  371.56   16.90
   1 -10  10  397.16   16.90
  -1 -10 -10  395.66   16.10
   1  10 -10  377.16   11.80
   1 -11 -10  221.28   11.80
  -1  11 -10  218.28    8.20
   1  11  10  226.48   12.00
   1 -11  10  214.78   11.90
  -1 -11 -10  207.68   11.10
  -1  11  10  218.18   12.30
   1  11 -10  218.48    7.60
   1 -12 -10   13.40    4.10
   1  12  10    4.90    3.10
  -1  12 -10    6.20    1.80
   1  12 -10    7.00    1.70
  -1  12  10   10.20    3.70
  -1 -12 -10    7.90    3.10
   1 -12  10   12.10    3.90
  -1  13 -10  369.26   12.80
   1 -13 -10  353.96   16.40
   1  13  10  365.86   17.10
  -1  13  10  358.36   17.50
   1  13 -10  338.07   11.80
  -1 -13 -10  365.26   16.20
   1 -14 -10  106.69    9.90
  -1  14 -10  107.99    5.90
   1  14  10  110.29    9.00
   1  14 -10  102.49    5.50
  -1  14  10   87.89    9.80
  -1 -14 -10   86.69    8.60
   1  15  10   94.59   10.00
   1 -15 -10   83.09    9.10
  -1  15 -10   82.79    5.90
  -1  15  10   80.39    9.60
  -1 -15 -10   86.09    8.70
   1 -16 -10    2.40    3.40
   1  16  10    2.20    3.80
  -1  16  10   -0.30    3.50
  -1 -16 -10    3.40    3.30
   1  17  10    2.20    3.80
   1 -17 -10    4.40    3.90
  -1 -17 -10    3.30    3.30
  -1  17  10   11.40    5.20
   1  18  10    8.00    4.60
   1 -18 -10   12.40    4.70
  -1 -18 -10    8.30    4.10
  -1  18  10    0.10    4.10
   1 -19 -10  104.89   10.40
   1  19  10   98.79   11.10
  -1 -19 -10  124.39   10.10
  -1  19  10  107.99   12.20
   1  20  10   14.30    6.10
  -1  20  10   27.50    7.40
   1  21  10   61.59    9.60
  -1  21  10   43.60    8.60
   1  22  10   32.30    7.50
  -1  22  10   30.80    8.20
  -2   0 -10  913.51   28.10
   2   0  10  898.81   27.70
   2   0 -10  940.11   28.30
  -2   0  10  903.41   27.70
  -2   0  10  891.31   26.10
  -2  -1  10  377.86   12.40
  -2   1 -10  384.06   13.80
  -2  -1  10  383.86   13.00
   2  -1 -10  380.46   14.20
   2   1  10  392.86   13.90
   2  -1  10  403.46   13.80
   2   1 -10  415.26   14.30
  -2   1  10  413.36   14.50
   2   1 -10  415.46   13.10
  -2  -1 -10  389.86   14.50
  -2   1  10  398.16   12.20
   2  -2 -10  140.39    7.60
  -2  -2  10  144.49    6.00
   2   2  10  146.39    7.40
  -2   2 -10  141.69    6.80
   2  -2  10  121.99    7.40
   2   2 -10  124.49    5.90
   2   2 -10  118.59    5.50
  -2   2  10  108.09    6.20
   2  -2  10  115.49    5.50
  -2  -2 -10  114.79    6.40
  -2   2  10  121.59    4.20
   2  -3 -10  685.33   23.30
   2   3  10  710.03   23.00
  -2  -3  10  692.33   20.10
  -2   3 -10  664.93   21.70
   2  -3  10  624.04   19.00
   2   3 -10  617.94   19.60
  -2  -3 -10  650.03   21.00
  -2   3  10  622.84   17.70
   2   3 -10  616.24   19.80
   2  -3  10  617.14   22.10
  -2   3  10  622.54   21.10
   2  -4 -10  170.08    8.90
  -2   4 -10  156.68    7.30
   2   4  10  181.38    8.90
  -2   4  10  125.39    7.30
   2  -4  10  139.89    8.30
  -2  -4 -10  131.39    7.20
   2   4 -10  134.49    6.00
   2  -4  10  131.99    5.20
  -2   5 -10  249.28    9.70
   2   5  10  272.77   11.70
   2  -5 -10  237.78   11.50
  -2   5  10  246.78   11.20
   2   5 -10  254.67    9.60
   2  -5  10  238.88    7.60
  -2  -5 -10  245.18   10.70
   2  -5  10  256.77   11.90
   2  -6 -10   70.59    6.90
   2   6  10   62.79    6.20
  -2   6 -10   56.49    3.90
  -2   6  10   81.39    6.30
   2  -6  10   67.39    7.00
  -2  -6 -10   71.49    5.50
   2   6 -10   79.99    4.50
   2  -7 -10   39.40    5.40
   2   7  10   28.00    4.60
  -2   7 -10   32.60    3.50
  -2   7  10   21.00    4.20
  -2  -7 -10   31.90    4.50
   2   7 -10   27.80    3.10
   2  -7  10   27.40    4.50
   2  -8 -10  210.48   11.20
  -2   8 -10  213.38    8.70
   2   8  10  218.18   11.20
  -2   8  10  210.28   11.40
   2  -8  10  215.28   11.40
  -2  -8 -10  238.68   11.00
   2   8 -10  220.28    8.70
  -2   9 -10  548.35   18.00
   2   9  10  540.45   21.10
   2  -9 -10  546.75   21.30
  -2  -9 -10  508.75   20.00
   2  -9  10  550.84   21.50
   2   9 -10  565.04   17.70
  -2   9  10  568.54   22.10
   2 -10 -10   55.29    6.80
   2  10  10   57.19    7.10
  -2  10 -10   54.89    4.30
   2 -10  10   72.19    7.80
  -2 -10 -10   78.19    7.40
   2  10 -10   72.49    4.40
  -2  10  10   63.59    7.70
   2  11  10  285.47   14.50
   2 -11 -10  295.97   14.70
  -2  11 -10  294.07   11.40
   2 -11  10  313.57   14.80
   2  11 -10  291.67   10.70
  -2 -11 -10  256.27   13.10
  -2  11  10  277.47   14.90
  -2  12 -10  216.88    9.30
   2  12  10  191.98   11.90
   2 -12 -10  197.78   12.10
  -2  12  10  191.18   12.50
  -2 -12 -10  195.68   11.00
   2  12 -10  193.68    8.20
   2 -12  10  198.78   11.90
   2  13  10   -1.00    2.70
  -2  13 -10    1.40    1.80
   2 -13 -10    6.80    3.60
   2 -13  10    4.80    3.50
  -2 -13 -10    1.40    2.70
   2  13 -10    3.10    1.80
  -2  13  10    0.40    3.50
  -2  14 -10    8.10    2.80
   2 -14 -10   14.00    4.70
   2  14  10    8.40    3.90
   2 -14  10   10.10    4.30
  -2  14  10    2.70    3.80
  -2 -14 -10    6.70    3.30
   2  14 -10    9.40    2.30
  -2  15 -10  112.39    7.10
   2 -15 -10   98.09   10.10
   2  15  10   98.79   10.40
  -2  15  10   74.79   10.20
  -2 -15 -10   72.19    8.00
   2  16  10   20.70    5.50
  -2  16 -10   29.30    4.50
   2 -16 -10   13.60    4.70
  -2  16  10   19.10    6.00
  -2 -16 -10   22.00    5.30
   2 -17 -10  116.29   11.30
   2  17  10  105.19   10.90
  -2 -17 -10  101.49    9.60
  -2  17  10   90.69   11.50
   2  18  10    0.70    4.00
   2 -18 -10    7.20    4.20
  -2  18  10   17.20    6.30
  -2 -18 -10   13.50    4.50
   2  19  10   19.00    6.00
   2 -19 -10   35.00    7.00
  -2 -19 -10   37.30    6.40
  -2  19  10   14.20    6.20
   2  20  10   14.40    5.90
  -2  20  10   24.00    7.50
   2  21  10   28.30    7.10
  -2  21  10   25.30    7.90
   3   0  10  318.07   12.70
  -3   0 -10  313.87   13.10
  -3   0  10  342.97   12.90
  -3  -1  10  784.52   25.10
   3   1  10  799.72   25.80
  -3   1 -10  799.32   26.00
   3  -1 -10  779.72   26.30
  -3   1  10  788.72   25.90
   3   1 -10  801.22   23.00
   3  -1  10  784.62   25.20
  -3  -1 -10  787.92   26.10
   3   1 -10  792.52   26.70
  -3  -2  10  775.22   24.40
   3   2  10  776.12   25.70
  -3   2 -10  774.22   25.50
   3  -2 -10  786.42   26.30
  -3   2  10  728.73   24.40
   3   2 -10  729.13   24.50
   3  -2  10  744.33   25.90
   3   2 -10  714.83   21.70
  -3  -2 -10  749.62   24.50
   3  -2  10  675.43   22.90
  -3  -3  10   25.20    3.10
   3   3  10   33.70    4.50
   3  -3 -10   19.50    3.70
  -3   3 -10   25.60    3.80
   3  -3  10   46.40    5.80
   3   3 -10   33.10    3.30
   3   3 -10   43.20    4.80
  -3   3  10   30.60    4.40
   3  -3  10   40.30    4.00
  -3  -3 -10   32.00    4.50
   3   4  10   96.29    6.80
   3  -4 -10  103.39    7.20
  -3  -4  10   97.69    4.90
  -3   4 -10   90.49    6.00
   3   4 -10   74.39    5.40
   3  -4  10   52.69    4.00
   3  -4  10   74.39    7.30
  -3   4  10   62.09    6.20
  -3  -4 -10   73.39    5.60
  -3  -5  10  226.68    7.90
   3  -5 -10  203.28   11.10
  -3   5 -10  245.68   10.40
   3   5  10  212.88   10.90
  -3   5  10  212.38   10.70
   3  -5  10  201.88    8.20
   3  -5  10  196.78   10.90
  -3  -5 -10  234.78   10.70
   3   5 -10  200.38    9.60
  -3   6 -10  134.79    7.40
   3   6  10  135.59    8.40
  -3  -6  10  128.79    4.60
   3  -6 -10  147.29    9.20
   3  -6  10  149.29    9.10
  -3  -6 -10  137.99    8.30
   3  -6  10  129.29    5.90
  -3   6  10  127.29    8.40
   3   6 -10  132.29    7.30
   3   7  10  409.66   17.40
   3  -7 -10  447.06   18.40
  -3   7 -10  440.56   16.20
  -3   7  10  430.06   18.30
   3  -7  10  442.76   14.00
  -3   7  10  441.86   13.40
   3  -7  10  445.16   18.50
   3   7 -10  454.15   16.40
  -3  -7 -10  463.05   17.70
  -3   8 -10  104.79    6.60
   3   8  10  108.49    8.00
   3  -8 -10   98.79    8.10
  -3  -8 -10  144.19    8.60
  -3   8  10  144.49    9.50
  -3   8  10  135.49    5.90
   3  -8  10  144.79    9.40
   3  -8  10  126.59    5.60
   3   8 -10  132.69    7.30
   3   9  10  102.79    8.00
   3  -9 -10   85.89    8.80
  -3   9 -10  105.19    6.70
   3   9 -10  103.39    6.50
   3  -9  10   97.69    9.20
  -3   9  10  108.49   10.20
  -3  -9 -10  115.99    8.00
   3  10  10  174.08   11.00
  -3  10 -10  174.88    9.00
   3 -10 -10  164.78   10.90
  -3 -10 -10  185.38   10.50
  -3  10  10  167.98   11.30
   3  10 -10  175.18    8.70
   3 -10  10  175.88   11.00
   3  11  10  134.79    9.60
  -3  11 -10  120.89    7.60
   3 -11 -10  119.29    9.70
   3 -11  10  139.19   10.20
   3  11 -10  140.79    7.60
  -3  11  10  126.79   10.20
  -3 -11 -10  127.39    9.10
   3  12  10   66.49    8.30
   3 -12 -10   52.09    7.30
  -3  12 -10   70.69    6.80
   3 -12  10   68.99    8.50
  -3 -12 -10   63.99    7.30
  -3  12  10   68.59    9.00
   3  12 -10   63.79    5.90
   3  13  10  190.48   12.40
  -3  13 -10  184.78    9.90
   3 -13 -10  176.08   12.00
  -3  13  10  145.89   11.90
   3  13 -10  171.18    8.70
   3 -13  10  194.18   12.40
  -3 -13 -10  151.88   10.40
   3 -14 -10  150.38   11.10
   3  14  10  147.19   11.00
  -3  14 -10  143.29    9.00
   3 -14  10  120.59   11.40
  -3  14  10  118.19   12.60
   3  14 -10  121.59    7.40
  -3 -14 -10  116.49    9.30
   3 -15 -10   45.10    7.70
  -3  15 -10   43.80    5.80
   3  15  10   53.29    8.10
   3 -15  10   39.20    6.90
   3  15 -10   46.90    5.30
  -3  15  10   29.80    7.20
  -3 -15 -10   42.90    6.60
  -3  16 -10    2.30    2.80
   3  16  10    6.60    4.80
  -3  16  10   -3.90    3.50
  -3 -16 -10    9.60    4.50
   3  17  10   18.00    5.70
   3 -17 -10   10.00    5.90
  -3  17 -10    5.10    3.50
  -3 -17 -10    6.60    4.20
  -3  17  10    8.30    5.50
   3 -18 -10   33.70    8.10
   3  18  10   13.10    5.40
  -3  18  10   21.90    7.50
  -3 -18 -10   23.00    5.90
   3 -19 -10   46.40    9.30
   3  19  10   55.59    8.90
  -3 -19 -10   66.79   12.40
  -3  19  10   49.60    9.70
   3  20  10   32.90    7.70
  -3  20  10   21.80    7.50
   4   0  10  335.07   14.30
  -4   0 -10  355.66   15.00
  -4   0  10  366.56   14.70
   4   0 -10  334.27   15.50
   4   1  10  161.38    9.10
   4  -1 -10  173.78   10.30
  -4  -1  10  168.38    8.90
  -4   1 -10  176.08    9.70
   4   1 -10  168.68   10.00
   4  -1  10  183.08    9.30
  -4  -1 -10  165.48    9.50
   4   1 -10  160.48    6.00
  -4   1  10  162.98    9.30
  -4  -2  10  202.28    9.90
   4  -2 -10  206.08   11.90
   4   2  10  222.08   11.00
  -4   2 -10  221.68   11.00
  -4  -2 -10  202.98   10.60
   4  -2  10  199.58   11.50
   4   2 -10  196.88    7.60
   4  -2  10  202.08    9.90
  -4   2  10  209.78   10.80
   4   2 -10  215.38   11.20
  -4  -3  10  279.17   11.90
   4   3  10  292.97   13.50
   4  -3 -10  291.87   14.90
  -4   3 -10  320.77   13.70
  -4   3  10  276.77   12.90
   4   3 -10  256.97    9.70
   4   3 -10  238.38   12.30
  -4  -3 -10  260.67   12.30
   4  -3  10  251.57   11.20
   4  -3  10  228.68   12.70
   4  -4 -10  292.77   15.20
  -4   4 -10  300.37   13.50
  -4  -4  10  306.87   11.80
   4   4  10  280.07   13.50
   4   4 -10  238.48   12.00
  -4   4  10  241.58   12.40
  -4  -4 -10  246.28   12.00
   4  -4  10  229.68   12.50
   4  -4  10  257.27   10.90
  -4  -5  10  132.99    6.60
  -4   5 -10  128.49    8.30
   4   5  10  141.59    8.90
   4  -5 -10  121.09   11.30
   4   5 -10  155.78    9.10
   4  -5  10  132.69    7.60
   4  -5  10  169.18   10.40
  -4   5  10  149.59    9.80
  -4  -5 -10  144.49    9.00
   4  -6 -10   47.30    7.40
   4   6  10   51.59    6.50
  -4   6 -10   40.90    5.50
  -4  -6  10   42.60    3.90
   4  -6  10   57.29    5.30
  -4  -6 -10   78.39    7.80
  -4   6  10   61.99    7.50
   4  -6  10   57.49    7.20
   4   6 -10   64.69    6.80
   4  -7 -10   42.30    7.30
  -4   7 -10   28.10    4.60
   4   7  10   21.10    4.70
   4  -7  10   26.70    3.60
   4   7 -10   21.10    4.10
  -4   7  10   20.80    4.90
  -4  -7 -10   21.20    4.30
   4  -7  10   26.10    5.40
   4   8  10  169.48   10.80
   4  -8 -10  171.28   12.20
  -4   8 -10  170.98    9.80
  -4   8  10  181.68   11.80
   4  -8  10  170.58   11.00
   4   8 -10  185.48   10.20
  -4  -8 -10  182.78   10.70
   4  -8  10  192.98    8.40
   4   9  10  284.87   14.20
  -4   9 -10  232.18   12.30
   4  -9 -10  262.57   15.60
   4  -9  10  239.48   13.70
  -4  -9 -10  270.57   13.50
   4   9 -10  268.47   12.70
  -4   9  10  265.27   14.90
  -4  10 -10  147.89    9.30
   4 -10 -10  186.28   13.30
   4  10  10  147.09   10.40
  -4 -10 -10  187.18   10.90
   4 -10  10  183.98   11.60
   4  10 -10  157.78    9.50
  -4  10  10  187.98   12.60
   4  11  10  143.99   10.80
  -4  11 -10  153.38    9.60
   4 -11 -10  169.88   13.10
   4 -11  10  164.48   11.40
   4  11 -10  141.59    8.90
  -4 -11 -10  144.19   10.10
  -4  11  10  156.58   11.70
  -4  12 -10  153.78    9.90
   4  12  10  167.88   11.70
   4 -12 -10  138.79   14.00
   4  12 -10  116.39    8.10
  -4  12  10  121.59   12.50
  -4 -12 -10  119.89    9.40
   4 -12  10  138.39   10.70
   4  13  10    7.40    4.60
   4 -13 -10    7.40    5.00
  -4  13 -10    0.80    2.70
  -4  13  10    0.10    4.50
   4  13 -10    6.20    3.00
  -4 -13 -10    3.80    3.70
   4 -13  10    1.50    3.80
  -4  14 -10   16.80    4.80
   4 -14 -10   30.90    7.30
   4  14  10   11.60    4.90
   4  14 -10   17.90    4.00
  -4 -14 -10   14.50    4.70
   4 -14  10   13.10    5.00
  -4  14  10    7.70    5.20
   4 -15 -10   48.10    9.30
  -4  15 -10   49.90    6.90
   4  15  10   47.70    8.20
  -4  15  10   33.90    7.90
   4 -15  10   51.69    8.10
   4  15 -10   40.70    5.80
  -4 -15 -10   41.90    7.00
  -4  16 -10   68.39    8.20
   4  16  10   75.79   10.40
   4 -16 -10   73.99   11.10
  -4 -16 -10   67.99    8.70
   4  16 -10   73.59    8.70
  -4  16  10   80.09   12.20
   4 -16  10   77.59    9.70
   4 -17 -10   40.30    8.70
  -4  17 -10   57.29    7.80
   4  17  10   58.89    9.30
  -4 -17 -10   39.30    7.20
  -4  17  10   24.80    7.80
   4 -18 -10   22.40    7.50
   4  18  10   15.80    6.40
  -4 -18 -10   21.60    5.90
  -4  18  10   12.40    6.90
   4 -19 -10   18.10    7.20
   4  19  10   20.40    6.90
  -4  19  10   21.50    8.40
   5   0  10  489.75   19.10
  -5   0 -10  427.06   18.80
   5   0 -10  474.95   20.70
  -5   0  10  454.55   18.80
  -5   1 -10  304.17   14.40
   5   1  10  265.57   13.40
   5  -1 -10  245.88   14.50
  -5  -1  10  276.17   13.20
   5   1 -10  265.77   14.30
  -5  -1 -10  271.97   13.80
   5  -1  10  273.97   13.30
  -5   1  10  300.47   14.10
  -5  -2  10  325.17   14.20
  -5   2 -10  303.67   14.90
   5  -2 -10  306.27   16.20
   5   2  10  316.67   15.00
  -5   2  10  282.97   14.00
   5  -2  10  269.47   14.80
   5   2 -10  253.17   14.00
  -5  -2 -10  254.87   13.40
   5  -2  10  297.17   13.40
  -5   3 -10   49.10    6.40
   5  -3 -10   50.49    7.60
   5   3  10   47.80    6.60
  -5  -3  10   48.70    5.70
   5  -3  10   53.89    6.10
   5   3 -10   46.10    6.60
  -5  -3 -10   41.00    6.10
  -5   3  10   55.69    7.00
   5  -3  10   30.90    5.90
   5   4  10   80.59    8.30
  -5   4 -10   77.49    8.30
  -5  -4  10   79.49    6.00
   5  -4 -10   70.59    8.80
   5   4 -10   48.40    6.70
  -5  -4 -10   62.39    7.60
  -5   4  10   47.80    6.70
   5  -4  10   48.70    7.00
   5  -4  10   52.89    6.10
   5   5  10   97.89    9.40
  -5  -5  10  113.89    6.90
  -5   5 -10  107.39    8.40
   5  -5 -10   94.79   10.50
  -5   5  10   90.59    9.50
   5   5 -10  104.69    8.50
  -5  -5 -10  104.69    8.50
   5  -5  10  100.79    9.70
   5  -5  10  110.29    7.60
   5   6  10  233.18   13.10
  -5   6 -10  222.58   12.60
  -5  -6  10  234.78   10.40
   5  -6 -10  242.18   15.10
  -5   6  10  234.48   13.80
   5  -6  10  247.48   11.60
   5  -6  10  241.38   13.80
   5   6 -10  243.88   13.10
  -5  -6 -10  210.98   12.40
   5  -7 -10  147.89   12.10
   5   7  10  150.28   10.50
  -5   7 -10  154.08   10.30
   5  -7  10  126.79   10.10
  -5  -7 -10  154.08   10.20
   5  -7  10  171.38    9.10
   5   7 -10  164.58   10.60
  -5   7  10  160.38   11.70
  -5   8 -10  117.79    9.10
   5  -8 -10  120.09   12.60
   5   8  10  116.99   11.20
   5   8 -10  164.48   10.50
   5  -8  10  144.39   10.70
  -5  -8 -10  160.28   10.50
  -5   8  10  162.48   12.00
   5   9  10   64.59    8.40
  -5   9 -10   71.49    8.30
   5  -9  10   59.69    7.90
  -5  -9 -10   63.29    7.90
   5   9 -10   56.19    7.20
  -5   9  10   63.29    9.10
   5 -10 -10   83.19   10.90
  -5  10 -10   82.59    8.90
   5  10  10   69.09    8.70
   5 -10  10   92.29   10.30
  -5 -10 -10   89.49    9.50
  -5  10  10   77.49   10.20
   5  10 -10   83.69    8.40
   5 -11 -10   57.59    9.50
  -5  11 -10   61.29    8.00
   5  11  10   52.79    7.90
   5  11 -10   69.19    7.90
   5 -11  10   63.49    8.50
  -5 -11 -10   61.19    8.10
  -5  11  10   63.09    9.60
   5  12  10   93.79   10.70
  -5  12 -10   94.29    9.50
   5 -12 -10   82.59   11.50
  -5 -12 -10   84.39    9.60
   5 -12  10   85.29    9.80
  -5  12  10   77.29   10.50
   5  12 -10   86.89    8.80
   5 -13 -10   50.39    9.00
   5  13  10   70.59    9.70
  -5  13 -10   70.59    8.70
  -5 -13 -10   74.89    8.80
   5 -13  10   67.59    9.20
  -5  13  10   67.79   10.60
   5  13 -10   55.79    7.30
   5  14  10  140.89   13.70
  -5  14 -10  118.49   11.60
   5 -14 -10  130.39   14.10
  -5 -14 -10  105.69   10.70
   5 -14  10  127.99   12.40
  -5  14  10   83.59   12.10
   5  14 -10  109.79    8.90
   5  15  10   25.20    7.00
   5 -15 -10   28.30    8.10
  -5  15 -10   24.40    6.20
  -5  15  10   18.10    7.50
   5 -15  10   14.50    5.30
  -5 -15 -10   26.00    6.20
   5  15 -10   18.60    5.00
   5  16  10    1.80    4.40
   5 -16 -10    0.60    5.00
  -5  16 -10    0.60    3.90
  -5  16  10    4.20    5.90
   5 -16  10   11.90    5.30
   5  16 -10    1.90    3.20
  -5 -16 -10    8.80    4.70
   5  17  10   12.70    6.00
  -5  17 -10   11.10    5.00
   5 -17 -10   19.60    7.30
   5 -17  10    7.00    5.10
  -5 -17 -10    9.70    5.00
  -5  17  10    9.00    5.90
   5  18  10   33.10    7.90
   5 -18 -10   22.90    7.80
  -5  18 -10   25.90    6.80
  -5  18  10   29.90    9.20
   6   0 -10  108.19   11.30
  -6   0 -10   91.09    9.70
   6   0  10   94.79    9.50
  -6   0  10  116.09    9.20
   6   1  10   58.79    7.60
  -6  -1  10   47.00    6.90
  -6   1 -10   58.69    8.10
   6  -1 -10   61.69    8.50
  -6   1  10   54.19    7.40
   6   1 -10   67.39    9.20
  -6  -1 -10   51.59    7.20
   6  -1  10   54.89    7.50
   6  -2 -10  166.58   12.20
  -6  -2  10  163.28   10.30
   6   2  10  135.69   10.50
  -6   2 -10  163.48   11.30
   6  -2  10  155.58   11.70
  -6   2  10  142.49   10.70
   6  -2  10  144.19   10.10
   6   2 -10  153.38   11.40
  -6  -2 -10  141.29   10.40
   6   3  10   89.29    9.60
  -6  -3  10   72.39    7.70
   6  -3 -10   68.49    9.20
  -6   3 -10   65.19    8.30
  -6   3  10   70.79    8.80
   6   3 -10   66.89    8.70
   6  -3  10   68.19    8.90
  -6  -3 -10   62.19    8.20
   6  -3  10   60.49    7.40
   6   4  10  234.08   13.60
  -6   4 -10  177.18   12.30
  -6  -4  10  226.68   11.70
   6  -4 -10  203.58   14.40
  -6  -4 -10  181.08   11.90
  -6   4  10  204.78   13.10
   6  -4  10  198.48   12.70
   6   4 -10  173.58   12.40
   6  -4  10  216.08   12.10
   6  -5 -10   30.70    7.00
   6   5  10   53.29    7.70
  -6   5 -10   37.90    6.70
  -6  -5  10   38.60    5.40
  -6   5  10   41.60    7.30
   6  -5  10   52.59    6.90
  -6  -5 -10   55.49    7.60
   6  -5  10   57.89    8.00
   6   5 -10   58.29    8.00
   6  -6 -10   31.20    7.30
   6   6  10   34.00    6.70
  -6   6 -10   26.40    6.10
  -6   6  10   44.20    7.50
   6   6 -10   29.30    6.10
   6  -6  10   40.50    6.00
   6  -6  10   33.30    6.40
  -6  -6 -10   40.90    6.50
  -6   7 -10   24.10    5.80
   6   7  10   33.70    6.40
   6  -7 -10   38.70    8.10
   6  -7  10   39.20    6.20
[truncated: 2,327,522 more chars]
